# Supplementary material for: Initial characterization of the large genome of the salamander Ambystoma mexicanum using shotgun and laser capture chromosome sequencing
Source: Sci Rep. 2015 Nov 10;5:16413. doi: 10.1038/srep16413 (PMC4639759; doi:10.1038/srep16413)
Supplement: Supplementary Table 1 [file srep16413-s2.xlsx]

## Sheet: Sheet1
Supplemental Table 1 - Ambystoma transcripts placed on assembled chromosomes and homologous locations in the chicken genome.
Ambystoma	Ambystoma V4 Assembly			Chicken	Amino Acid	V4 Contig			Chicken
Chromosome	Contig	Putatitive Homolog		Chromosome	Identity	Start	End		Start	End
AM14	contig320830	SPTB spectrin beta chain, erythrocyte isoform a		5	0.539623	2068	1869		147780	147581
AM14	contig315436	BUB1B mitotic checkpoint serine/threonine-protein kinase BUB1 beta		5	0.602941	2878	2442		605553	610873
AM14	contig183433	PAK6 serine/threonine-protein kinase PAK 6		5	0.760563	238	450		647158	647370
AM14	contig183434	PAK6 serine/threonine-protein kinase PAK 6		5	0.512712	284	70		650286	650500
AM14	contig318991			5	0.827586	2149	1976		710211	710384
AM14	contig337929	DISP2 protein dispatched homolog 2		5	0.561983	1313	1106		789969	790176
AM14	contig06041	IVD isovaleryl-CoA dehydrogenase, mitochondrial isoform 1 precursor		5	0.594595	588	420		804696	804864
AM14	contig00127	IVD isovaleryl-CoA dehydrogenase, mitochondrial isoform 2 precursor		5	0.605769	402	233		811673	811504
AM14	contig480177			5	0.493506	245	577		851691	852035
AM14	contig212986	BAHD1 bromo adjacent homology domain-containing 1 protein		5	0.582329	645	392		852816	853069
AM14	contig519789	BAHD1 bromo adjacent homology domain-containing 1 protein		5	0.62	309	146		858202	858039
AM14	contig208146	CHST14 carbohydrate sulfotransferase 14		5	0.521552	1319	489		874625	873795
AM14	contig189639	C15orf57 coiled-coil domain containing 32 isoform b		5	0.794118	469	672		910459	907049
AM14	contig104657	PCMT1 protein-L-isoaspartate(D-aspartate) O-methyltransferase		5	0.626374	484	352		912744	912876
AM14	contig317826	RPUSD2 RNA pseudouridylate synthase domain-containing protein 2		5	0.592058	1754	1486		917050	917318
AM14	contig317880	CASC5 protein CASC5 isoform 2		5	0.553398	1747	1430		938797	941327
AM14	contig194368	RAD51 DNA repair protein RAD51 homolog 1 isoform 1		5	0.565891	490	325		956731	956896
AM14	contig114080	FAM82A2 regulator of microtubule dynamics protein 3		5	0.577982	403	80		997657	996146
AM14	contig314489	GCHFR GTP cyclohydrolase 1 feedback regulatory protein		5	0.689189	292	504		1006125	1010298
AM14	contig183127	C11orf2 protein fat-free homolog		5	0.655	1305	1043		1649451	1649189
AM14	contig440191	TNNI3 troponin I, cardiac muscle		5	0.678322	387	234		13474558	13474711
AM14	contig319803	HHIPL1 HHIP-like protein 1 isoform a		5	0.438155	1874	1797		16165155	16183510
AM14	contig157248	FUT8 alpha-(1,6)-fucosyltransferase isoform b		5	0.647651	915	577		21904154	21904492
AM14	contig157249	FUT8 alpha-(1,6)-fucosyltransferase isoform a		5	0.66	256	1		21918938	21918683
AM14	contig201430	SPINT1 kunitz-type protease inhibitor 1 isoform 2 precursor		5	0.410526	4769	4656		22658348	22661446
AM14	contig1045236	HARBI1 putative nuclease HARBI1		5	0.454545	219	22		22803653	22803850
AM14	contig924932	HARBI1 putative nuclease HARBI1		5	0.458824	277	23		22805542	22805796
AM14	contig207791	HARBI1 putative nuclease HARBI1		5	0.48	2	226		22805548	22805772
AM14	contig139797	VPS18 vacuolar protein sorting-associated protein 18 homolog		5	0.652174	330	192		23586769	23586631
AM14	contig139798	VPS18 vacuolar protein sorting-associated protein 18 homolog		5	0.503096	1990	1331		23589477	23588818
AM14	contig384748	JAG2 protein jagged-2 isoform b precursor		5	0.481675	3	777		23700147	23703016
AM14	contig318311	DLL4 delta-like protein 4 precursor		5	0.58427	2	268		23703800	23704066
AM14	contig375128	INO80 putative DNA helicase INO80 complex homolog 1		5	0.883721	2	280		23777412	23775492
AM14	contig457276	INO80 putative DNA helicase INO80 complex homolog 1		5	0.766667	496	651		23792354	23790643
AM14	contig316065	CHP calcium-binding protein p22		5	0.752294	2565	2378		23832440	23833682
AM14	contig106729	NUSAP1 nucleolar and spindle-associated protein 1 isoform 3		5	0.563636	167	3		23866145	23866309
AM14	contig107241	NDUFAF1 complex I intermediate-associated protein 30, mitochondrial precursor		5	0.513208	501	368		23878861	23878994
AM14	contig75637	RTF1 RNA polymerase-associated protein RTF1 homolog		5	0.636364	1504	1861		23904734	23906098
AM14	contig63642	CHST8 carbohydrate sulfotransferase 8		5	0.610169	1226	1444		23943852	23944070
AM14	contig63654	CHST8 carbohydrate sulfotransferase 8		5	0.581818	218	12		23943864	23944070
AM14	contig63644	CHST9 carbohydrate sulfotransferase 9		5	0.484536	8	298		23944377	23944667
AM14	contig63648	CHST11 carbohydrate sulfotransferase 11 isoform 2		5	0.463918	8	298		23944377	23944667
AM14	contig315480	ITPKA inositol-trisphosphate 3-kinase A		5	0.647577	3324	3056		23991890	23993026
AM14	contig314429	RPAP1 RNA polymerase II-associated protein 1		5	0.659091	3949	3770		24163298	24162691
AM14	contig399107	TYRO3 tyrosine-protein kinase receptor TYRO3		5	0.604651	240	800		24228626	24233191
AM14	contig320355	MGA MAX gene-associated protein isoform 1		5	0.61139	1851	1245		24269172	24269778
AM14	contig338905	MGA MAX gene-associated protein isoform 1		5	0.561404	375	716		24283513	24283854
AM14	contig206457			5	0.705128	4	216		24289722	24291385
AM14	contig206458	MGA MAX gene-associated protein isoform 1		5	0.495726	1120	1503		24295780	24296157
AM14	contig319013	MGA MAX gene-associated protein isoform 1		5	0.549708	231	914		24313889	24314650
AM14	contig133083	MAPKBP1 mitogen-activated protein kinase-binding protein 1 isoform a		5	0.621302	1175	995		24383619	24383799
AM14	contig183723	JMJD7 jmjC domain-containing protein 7		5	0.786667	412	644		24427595	24428769
AM14	contig374267			5	0.410256	537	887		24535337	24534987
AM14	contig329007	EHD4 EH domain-containing protein 4		5	0.683805	1379	1039		24601130	24600790
AM14	contig319645	PLA2G4F cytosolic phospholipase A2 zeta		5	0.48374	2	1081		24626427	24618498
AM14	contig454160	PLA2G4D cytosolic phospholipase A2 delta		5	0.507463	106	74		24758496	24728914
AM14	contig382506	VPS39 vam6/Vps39-like protein		5	0.64	365	550		24874001	24873361
AM14	contig219735	VPS39 vam6/Vps39-like protein		5	0.676056	460	659		24884077	24883204
AM14	contig188929	TMEM87A transmembrane protein 87A isoform 1		5	0.730496	436	197		24905633	24904353
AM14	contig314344	ZFP106 zinc finger protein 106 homolog		5	0.850575	69	326		24973015	24972313
AM14	contig314462	ZFP106 zinc finger protein 106 homolog		5	0.440678	740	1120		24984150	24983764
AM14	contig237117	LRRC57 leucine-rich repeat-containing protein 57		5	0.528736	664	403		25021803	25022064
AM14	contig316438	HAUS2 HAUS augmin-like complex subunit 2 isoform 1		5	0.5	308	559		25027904	25028796
AM14	contig328879	STARD9 stAR-related lipid transfer protein 9		5	0.52381	1375	880		25117275	25117770
AM14	contig380027	STARD9 stAR-related lipid transfer protein 9		5	0.6	365	188		25119893	25119716
AM14	contig604445	STARD9 stAR-related lipid transfer protein 9		5	0.6	2	250		25125650	25126260
AM14	contig253951	CDAN1 codanin-1		5	0.818182	173	373		25141444	25140279
AM14	contig253950	CDAN1 codanin-1		5	0.660714	62	229		25144402	25144235
AM14	contig242188	CDAN1 codanin-1		5	0.590909	403	876		25157190	25155442
AM14	contig482408			5	0.577778	23	506		25161281	25161760
AM14	contig323591	TTBK2 tau-tubulin kinase 2		5	0.484211	929	535		25173870	25173476
AM14	contig791709			5	0.695402	385	110		25189545	25189814
AM14	contig522097	TTBK2 tau-tubulin kinase 2		5	0.581395	248	125		25193867	25193744
AM14	contig370043	TTBK2 tau-tubulin kinase 2		5	0.564706	400	225		25197583	25197408
AM14	contig215622	PTGR2 prostaglandin reductase 2		5	0.601562	744	528		25366766	25366550
AM14	contig155815	C14orf43 hypothetical protein LOC91748		5	0.646018	185	4		25423101	25423282
AM14	contig155814	C14orf43 hypothetical protein LOC91748		5	0.6125	1952	1680		25428541	25430860
AM14	contig518952	ACOT1 acyl-coenzyme A thioesterase 1		5	0.528302	10	318		25458819	25458514
AM14	contig322910	ACOT2 acyl-coenzyme A thioesterase 2, mitochondrial		5	0.498708	1089	492		25459075	25458478
AM14	contig144495	NUMB protein numb homolog isoform 4		5	0.616279	333	150		25579651	25579834
AM14	contig315075	PAPLN papilin		5	0.614379	2846	2683		25597944	25597781
AM14	contig317635	PSEN1 presenilin-1 isoform I-467		5	0.772152	2457	2218		25660295	25658051
AM14	contig71190	RBM25 RNA-binding protein 25		5	0.853333	3	384		25682026	25681247
AM14	contig71189	RBM25 RNA-binding protein 25		5	0.601562	534	339		25686281	25686476
AM14	contig71185	RBM25 RNA-binding protein 25		5	0.534653	238	9		25701655	25701884
AM14	contig370443	ZFYVE1 zinc finger FYVE domain-containing protein 1 isoform 1		5	0.86747	2	250		25728501	25728749
AM14	contig317104	ZFYVE1 zinc finger FYVE domain-containing protein 1 isoform 1		5	0.640719	179	10		25738316	25738147
AM14	contig134553	DCAF4 DDB1- and CUL4-associated factor 4 isoform 3		5	0.752809	471	327		25747096	25746952
AM14	contig134558	DCAF4 DDB1- and CUL4-associated factor 4 isoform 3		5	0.752809	469	325		25747096	25746952
AM14	contig122744	SIPA1L1 signal-induced proliferation-associated 1-like protein 1		5	0.743243	176	394		26249979	26249764
AM14	contig122745	SIPA1L1 signal-induced proliferation-associated 1-like protein 1		5	0.626214	1160	955		26282468	26282263
AM14	contig122746	SIPA1L1 signal-induced proliferation-associated 1-like protein 1		5	0.600783	659	178		26284139	26283658
AM14	contig122747	SIPA1L1 signal-induced proliferation-associated 1-like protein 1		5	0.761628	1575	1500		26308394	26308319
AM14	contig413251	PCNX pecanex-like protein 1		5	0.545045	775	445		26491555	26491894
AM14	contig159318	PCNX pecanex-like protein 1		5	0.772727	443	332		26510954	26511065
AM14	contig462131	PCNX pecanex-like protein 1		5	0.518987	352	150		26514323	26514121
AM14	contig205898	PCNX pecanex-like protein 1		5	0.731959	314	169		26517048	26516903
AM14	contig205896	PCNX pecanex-like protein 1		5	0.579812	1138	793		26544976	26545321
AM14	contig519214	MAP3K9 mitogen-activated protein kinase kinase kinase 9		5	0.781818	214	50		26624065	26628533
AM14	contig466608	TTC9 tetratricopeptide repeat protein 9A		5	0.773585	651	495		26670989	26670833
AM14	contig701484	MED6 mediator of RNA polymerase II transcription subunit 6		5	0.704762	224	53		26714262	26714433
AM14	contig183211	MED6 mediator of RNA polymerase II transcription subunit 6		5	0.6	793	637		26714440	26714284
AM14	contig377842	SMOC1 SPARC-related modular calcium-binding protein 1 isoform 1 precursor		5	0.574713	759	671		27056522	27014591
AM14	contig123727			5	0.679104	541	399		27154429	27154571
AM14	contig155542	KIAA0247 hypothetical protein LOC9766 precursor		5	0.611465	856	688		27167391	27167559
AM14	contig92460	SLC39A9 zinc transporter ZIP9		5	0.728972	376	149		27284986	27285210
AM14	contig100084	ERH enhancer of rudimentary homolog		5	0.873418	247	165		27304543	27304625
AM14	contig331869	GALNTL1 putative polypeptide N-acetylgalactosaminyltransferase-like protein 1		5	0.71	1227	1000		27325999	27325533
AM14	contig328100	SPTB spectrin beta chain, erythrocyte isoform a		5	0.493976	335	1465		27528348	27557733
AM14	contig201972	ACTN1 alpha-actinin-1 isoform b		5	0.680982	2066	1895		27573099	27573270
AM14	contig202134	ZFP36L1 zinc finger protein 36, C3H1 type-like 1		5	0.709677	2443	2146		27619024	27619327
AM14	contig319099	PIGH phosphatidylinositol N-acetylglucosaminyltransferase subunit H		5	0.57554	123	530		28138849	28137068
AM14	contig134421	ARG2 arginase-2, mitochondrial precursor		5	0.514019	1249	1035		28156874	28156660
AM14	contig324258	RDH12 retinol dehydrogenase 12		5	0.61236	1191	830		28167835	28169020
AM14	contig221239	ZFYVE26 zinc finger FYVE domain-containing protein 26		5	0.512987	394	157		28186348	28186585
AM14	contig221238	ZFYVE26 zinc finger FYVE domain-containing protein 26		5	0.511737	406	168		28192786	28193024
AM14	contig292247	ZFYVE26 zinc finger FYVE domain-containing protein 26		5	0.56962	26	280		28200977	28199321
AM14	contig316735	PLEK2 pleckstrin-2		5	0.683168	2065	1787		28225658	28223751
AM14	contig203925	EIF2S1 eukaryotic translation initiation factor 2 subunit 1		5	0.64557	666	522		28236770	28236914
AM14	Mex_NM_004094_Contig_7	EIF2S1 eukaryotic translation initiation factor 2 subunit 1		5	0.647321	404	175		28243419	28243648
AM14	contig203926	EIF2S1 eukaryotic translation initiation factor 2 subunit 1		5	0.766355	163	3		28243667	28243507
AM14	contig13303	ATP6V1D V-type proton ATPase subunit D		5	0.717391	490	737		28251030	28252303
AM14	contig204941	GPHN gephyrin isoform 2		5	0.816901	781	682		28329090	28329185
AM14	contig496719	GPHN gephyrin isoform 2		5	0.845361	559	459		28331137	28331037
AM14	contig204939	GPHN gephyrin isoform 2		5	0.698795	1212	1028		28379566	28374899
AM14	contig493537			5	0.866667	363	273		28404098	28404188
AM14	contig208543	GPHN gephyrin isoform 1		5	0.715789	590	491		28426148	28426247
AM14	contig204285	THBS1 thrombospondin-1 precursor		5	0.641618	1968	1686		28903902	28903243
AM14	contig687408	THBS1 thrombospondin-1 precursor		5	0.79661	6	469		28909401	28907055
AM14	contig211324	C15orf29 hypothetical protein LOC79768		5	0.575472	23	742		29300321	29304010
AM14	contig467348	FGA fibrinogen alpha chain isoform alpha-E preproprotein		5	0.657895	264	3		29341100	29340839
AM14	contig386495	RYR3 ryanodine receptor 3		5	0.728814	464	204		29502713	29498985
AM14	contig320758	RYR3 ryanodine receptor 3		5	0.737705	527	296		29510572	29510038
AM14	contig201994	ARHGAP11A rho GTPase-activating protein 11A isoform 1		5	0.47619	2834	2547		29893675	29893385
AM14	contig201993	ARHGAP11A rho GTPase-activating protein 11A isoform 2		5	0.590909	1007	1204		29900398	29900201
AM14	contig314248	SPRED1 sprouty-related, EVH1 domain-containing protein 1		5	0.796117	48	651		30016246	30015644
AM14	contig860861	SPRED1 sprouty-related, EVH1 domain-containing protein 1		5	0.681818	184	9		30034917	30035092
AM14	contig584788			5	0.781553	223	18		30555392	30555187
AM14	contig321827	MEIS2 homeobox protein Meis2 isoform i		5	0.615385	777	478		30671921	30671625
AM14	contig275674	ATPBD4 ATP-binding domain-containing protein 4 isoform 2		5	0.59542	199	3		31259631	31259827
AM14	contig741601	ZNF770 zinc finger protein 770		5	0.666667	195	444		31469992	31470240
AM14	contig350892	AQR intron-binding protein aquarius		5	0.729412	837	707		31485760	31485890
AM14	contig771738	AQR intron-binding protein aquarius		5	0.8	427	288		31502832	31502972
AM14	contig405063	AQR intron-binding protein aquarius		5	0.678947	318	119		31520429	31520628
AM14	contig334850	AQR intron-binding protein aquarius		5	0.617284	138	2		31522427	31522291
AM14	contig335890	GJD2 gap junction delta-2 protein		5	0.670702	1346	946		31569632	31570032
AM14	contig317779	NOVA1 RNA-binding protein Nova-1 isoform 1		5	0.675676	2407	1989		32126761	32126343
AM14	contig168195	NOVA1 RNA-binding protein Nova-1 isoform 1		5	0.710983	309	149		32155202	32155362
AM14	contig368860	NOVA1 RNA-binding protein Nova-1 isoform 2		5	0.744792	974	764		32250375	32155204
AM14	contig341968	FOXG1 forkhead box protein G1		5	0.581967	369	223		32808578	32808723
AM14	contig332128	G2E3 G2/M phase-specific E3 ubiquitin-protein ligase		5	0.419048	594	914		33431317	33432460
AM14	contig318367	SCFD1 sec1 family domain-containing protein 1 isoform a		5	0.744681	1126	1530		33456870	33469288
AM14	contig11397	COCH cochlin precursor		5	0.483755	1589	1447		33533711	33533569
AM14	contig318965			5	0.849315	176	72		33544853	33544751
AM14	contig366997	STRN3 striatin-3 isoform 1		5	0.708333	302	128		33552837	33553011
AM14	contig324527	STRN3 striatin-3 isoform 1		5	0.720238	375	206		33552838	33553007
AM14	contig62604	STRN3 striatin-3 isoform 1		5	0.594444	339	155		33575204	33575388
AM14	contig316383	HECTD1 E3 ubiquitin-protein ligase HECTD1		5	0.852217	691	1299		33620251	33619643
AM14	contig393198	HECTD1 E3 ubiquitin-protein ligase HECTD1		5	0.866667	539	763		33626001	33625777
AM14	contig211213	HECTD1 E3 ubiquitin-protein ligase HECTD1		5	0.577236	466	312		33637422	33637575
AM14	contig211212	HECTD1 E3 ubiquitin-protein ligase HECTD1		5	0.819672	681	881		33641169	33640530
AM14	contig332790	HECTD1 E3 ubiquitin-protein ligase HECTD1		5	0.711864	594	418		33648965	33648789
AM14	contig299603	HECTD1 E3 ubiquitin-protein ligase HECTD1		5	0.541436	221	55		33650545	33650711
AM14	contig759944	HEATR5A HEAT repeat-containing protein 5A		5	0.8	69	248		33705801	33705622
AM14	contig385964	HEATR5B HEAT repeat-containing protein 5B		5	0.598174	154	858		33736763	33728283
AM14	contig321184	NUBPL iron-sulfur protein NUBPL isoform 1 precursor		5	0.614458	762	636		33839596	33839722
AM14	contig139636	ARHGAP5 rho GTPase-activating protein 5 isoform a		5	0.735294	1884	1681		33983282	33984823
AM14	contig344512	C14orf147 small subunit of serine palmitoyltransferase A		5	0.705882	213	108		35181583	35181688
AM14	contig327053	EAPP E2F-associated phosphoprotein		5	0.746667	414	713		35191831	35190469
AM14	contig356209	SNX6 sorting nexin-6 isoform b		5	0.664179	522	319		35206158	35205112
AM14	contig222564	BAZ1A bromodomain adjacent to zinc finger domain protein 1A isoform b		5	0.679012	858	1216		35270642	35267616
AM14	contig322512	BAZ1A bromodomain adjacent to zinc finger domain protein 1A isoform b		5	0.495146	768	1423		35283686	35278646
AM14	contig214903			5	0.580247	260	3		35346653	35345361
AM14	contig316458	SRP54 signal recognition particle 54 kDa protein isoform 1		5	0.731707	417	649		35359217	35360731
AM14	contig322242	PPP2R3C serine/threonine-protein phosphatase 2A regulatory subunit B'' subunit gamma		5	0.74359	60	404		35397157	35395038
AM14	contig207298	KIAA0391 mitochondrial ribonuclease P protein 3 precursor		5	0.466368	848	180		35399041	35399709
AM14	contig207297	KIAA0391 mitochondrial ribonuclease P protein 3 precursor		5	0.569231	953	540		35414307	35433827
AM14	contig371081	PSMA6 proteasome subunit alpha type-6		5	0.775	241	480		35442550	35443040
AM14	contig340155	NFKBIA NF-kappa-B inhibitor alpha		5	0.580153	57	512		35474759	35473593
AM14	contig155638	RALGAPA1 ral GTPase-activating protein subunit alpha-1 isoform 2		5	0.748344	1367	1852		35568807	35562771
AM14	contig810505			5	0.745098	319	216		35588543	35588646
AM14	contig155641	RALGAPA1 ral GTPase-activating protein subunit alpha-1 isoform 2		5	0.848837	536	793		35607338	35601928
AM14	contig113653	MBIP MAP3K12-binding inhibitory protein 1 isoform 2		5	0.693333	1242	1448		35804238	35802533
AM14	Mex_NM_014360_Contig_1	NKX2-8 homeobox protein Nkx-2.8		5	0.567568	173	422		35909774	35909489
AM14	contig406111	SLC25A21 mitochondrial 2-oxodicarboxylate carrier isoform 1		5	0.833333	801	550		36033117	36023554
AM14	contig316578	SEC23A protein transport protein Sec23A		5	0.634454	701	463		36863186	36863424
AM14	contig324843	SIP1 survival of motor neuron protein-interacting protein 1 isoform alpha		5	0.708955	461	946		36873171	36877207
AM14	contig156258	CTAGE5 cutaneous T-cell lymphoma-associated antigen 5 isoform 2		5	0.595092	1534	968		36915871	36921327
AM14	contig202852	FBXO33 F-box only protein 33		5	0.67619	2752	2208		36940146	36939602
AM14	contig333332	FAM161B hypothetical protein LOC145483		5	0.706667	620	874		36973314	36971255
AM14	contig442716	FAM161B hypothetical protein LOC145483		5	0.54386	214	5		36976601	36976392
AM14	contig323394	COQ6 ubiquinone biosynthesis monooxygenase COQ6 isoform a		5	0.724138	1375	1237		36979834	36980469
AM14	contig162568	ENTPD5 ectonucleoside triphosphate diphosphohydrolase 5 precursor		5	0.686275	4	336		36996195	36991710
AM14	contig202221	ALDH6A1 methylmalonate-semialdehyde dehydrogenase [acylating], mitochondrial precursor		5	0.674528	2160	1866		37020888	37020595
AM14	contig865201	ALDH6A1 methylmalonate-semialdehyde dehydrogenase [acylating], mitochondrial precursor		5	0.814815	307	146		37022255	37022094
AM14	contig537217	ABCD4 ATP-binding cassette sub-family D member 4		5	0.433566	466	243		37139109	37139332
AM14	contig344852	ABCD4 ATP-binding cassette sub-family D member 4		5	0.728571	899	642		37148146	37147692
AM14	contig1103187	VRTN vertnin		5	0.509804	3	155		37158988	37158836
AM14	contig316223	ISCA2 iron-sulfur cluster assembly 2 homolog, mitochondrial precursor		5	0.587413	554	394		37203636	37203796
AM14	contig04743	NPC2 epididymal secretory protein E1 precursor		5	0.527132	2518	2150		37208059	37209284
AM14	contig81145	KIAA0317 hypothetical protein LOC9870		5	0.594595	292	159		37291405	37291538
AM14	contig81141	KIAA0317 hypothetical protein LOC9870		5	0.657407	733	513		37302206	37302426
AM14	contig584914	FCF1 rRNA-processing protein FCF1 homolog		5	0.666667	518	386		37308709	37308577
AM14	contig123598	YLPM1 YLP motif-containing protein 1		5	0.735849	1259	1101		37321905	37322063
AM14	contig62857	YLPM1 YLP motif-containing protein 1		5	0.691589	395	253		37337590	37337732
AM14	contig183481	DLST dihydrolipoyllysine-residue succinyltransferase component of 2-oxoglutarate dehydrogenase complex, mitochondrial		5	0.745763	3	167		37377453	37378302
AM14	contig462001	RPS6KL1 ribosomal protein S6 kinase-like 1		5	0.614458	206	91		37390392	37390507
AM14	contig96116	EIF2B2 translation initiation factor eIF-2B subunit beta		5	0.647436	437	286		37409132	37408981
AM14	contig96119	MLH3 DNA mismatch repair protein Mlh3 isoform 1		5	0.64	272	3		37419136	37416832
AM14	contig507463	MLH3 DNA mismatch repair protein Mlh3 isoform 1		5	0.604478	582	381		37430356	37430155
AM14	contig457374	ACYP1 acylphosphatase-1 isoform a		5	0.685714	107	418		37432731	37432264
AM14	contig339494			5	0.695652	6	202		37436157	37436354
AM14	contig485376	NEK9 serine/threonine-protein kinase Nek9		5	0.560748	623	461		37445924	37446086
AM14	contig822508	NEK9 serine/threonine-protein kinase Nek9		5	0.790323	114	299		37449676	37449491
AM14	contig218049	TMED10 transmembrane emp24 domain-containing protein 10 precursor		5	0.647727	354	219		37478769	37478904
AM14	contig407299	TTLL5 tubulin polyglutamylase TTLL5		5	0.706522	118	27		37629402	37629493
AM14	contig789747	TTLL5 tubulin polyglutamylase TTLL5		5	0.729412	135	389		37654238	37656751
AM14	contig331402	TGFB3 transforming growth factor beta-3 preproprotein		5	0.638037	472	306		37740266	37740432
AM14	contig458703			5	0.830769	169	64		38152495	38152390
AM14	contig123024	VASH1 vasohibin-1		5	0.644068	140	313		38154231	38154915
AM14	contig496032	ANGEL1 protein angel homolog 1		5	0.568627	397	235		38171828	38171990
AM14	contig555562	IRF2BPL interferon regulatory factor 2-binding protein-like		5	0.57732	155	1		38297559	38297713
AM14	contig208938	TMEM63C transmembrane protein 63C		5	0.746667	1414	1262		38409825	38410098
AM14	contig341159	NGB neuroglobin		5	0.608108	1059	841		38420490	38420001
AM14	contig179674	POMT2 protein O-mannosyl-transferase 2		5	0.721311	114	290		38444453	38442080
AM14	contig322286	GSTZ1 maleylacetoacetate isomerase isoform 1		5	0.679487	251	460		38459963	38460669
AM14	contig363635	SAMD15 sterile alpha motif domain-containing protein 15		5	0.598214	794	626		38490638	38490806
AM14	contig183520	VIPAR VPS33B-interacting protein isoform 2		5	0.7	210	419		38501882	38501388
AM14	contig183519	VIPAR VPS33B-interacting protein isoform 1		5	0.759259	528	683		38505148	38504035
AM14	contig134777	AHSA1 activator of 90 kDa heat shock protein ATPase homolog 1		5	0.686667	562	134		38513100	38515209
AM14	contig157975	SPTLC2 serine palmitoyltransferase 2		5	0.622222	589	451		38546952	38547090
AM14	contig322861	ALKBH1 alkylated DNA repair protein alkB homolog 1		5	0.610063	1314	1034		38622824	38621397
AM14	contig317087	SNW1 SNW domain-containing protein 1		5	0.569061	1442	1234		38635944	38635736
AM14	contig165444	ADCK1 aarF domain containing kinase 1 isoform a		5	0.65625	603	317		38664218	38687588
AM14	contig756572	NRXN3 neurexin-3-beta isoform 3 precursor		5	0.806818	308	220		39624949	39624861
AM14	contig839211	NRXN2 neurexin-2-beta isoform beta precursor		5	0.774834	399	222		39735652	39735475
AM14	contig357203	NRXN3 neurexin-3-beta isoform 3 precursor		5	0.649123	2	172		39736237	39736407
AM14	contig205083	DIO2 type II iodothyronine deiodinase isoform a		5	0.666667	122	5		39826274	39826391
AM14	contig331282	TSHR thyrotropin receptor isoform 1 precursor		5	0.688822	1478	970		40088807	40089315
AM14	contig317213			5	0.756757	2640	2496		40099572	40099717
AM14	contig438035	GTF2A1 transcription initiation factor IIA subunit 1 isoform 2		5	0.826923	112	34		40103974	40104052
AM14	contig842629	GTF2A1 transcription initiation factor IIA subunit 1 isoform 1		5	0.901961	325	176		40119227	40118005
AM14	contig364924	STON2 stonin-2		5	0.5	206	781		40195329	40188205
AM14	contig315610	SEL1L protein sel-1 homolog 1 precursor		5	0.825503	1103	1555		40230027	40226259
AM14	contig839076	FLRT2 leucine-rich repeat transmembrane protein FLRT2 precursor		5	0.726316	398	274		41461389	41461265
AM14	contig319754	FLRT2 leucine-rich repeat transmembrane protein FLRT2 precursor		5	0.63981	2193	1296		41461434	41462331
AM14	contig202212	GALC galactocerebrosidase isoform d		5	0.710526	4	330		42137693	42136457
AM14	contig202213	GALC galactocerebrosidase isoform d		5	0.625	174	1		42140039	42138804
AM14	contig475508	GALC galactocerebrosidase isoform d		5	0.666667	58	219		42148580	42148419
AM14	contig317629	SPATA7 spermatogenesis-associated protein 7 isoform 1		5	0.68	2369	2220		42319733	42320972
AM14	contig357525	PTPN21 tyrosine-protein phosphatase non-receptor type 21		5	0.585557	949	370		42367613	42368192
AM14	contig453096	PTPN21 tyrosine-protein phosphatase non-receptor type 21		5	0.577922	534	405		42390822	42390693
AM14	contig208206	ZC3H14 zinc finger CCCH domain-containing protein 14 isoform 3		5	0.6625	10	663		42404602	42409730
AM14	contig208207	ZC3H14 zinc finger CCCH domain-containing protein 14 isoform 6		5	0.79661	1103	894		42416048	42416146
AM14	contig316408	EML5 echinoderm microtubule-associated protein-like 5		5	0.681319	241	112		42428990	42429119
AM14	contig113287			5	0.988636	8571	8483		42659926	42660014
AM14	contig113289	FOXN3 forkhead box protein N3 isoform 1		5	0.676923	546	269		42779292	42779569
AM14	contig412637	EFCAB11 EF-hand calcium-binding domain-containing protein 11		5	0.567164	592	185		42946199	42892426
AM14	contig205887	TDP1 tyrosyl-DNA phosphodiesterase 1		5	0.631579	434	655		42951501	42953609
AM14	contig320381	PSMC1 26S protease regulatory subunit 4		5	0.692737	1798	1621		43074016	43074193
AM14	contig552958	PSMC1 26S protease regulatory subunit 4		5	0.684211	494	304		43075883	43075693
AM14	contig06478	C14orf102 hypothetical protein LOC55051 isoform 2		5	0.464435	258	14		43087158	43087402
AM14	contig50926			5	0.826087	95	1		43140686	43140593
AM14	contig315970	TTC7B tetratricopeptide repeat protein 7B		5	0.696078	2966	2750		43279989	43279773
AM14	contig85213	RPS6KA5 ribosomal protein S6 kinase alpha-5 isoform b		5	0.616279	135	3		43426335	43426467
AM14	contig85214	RPS6KA5 ribosomal protein S6 kinase alpha-5 isoform b		5	0.606383	290	125		43430285	43430450
AM14	contig314547	C14orf159 hypothetical protein LOC80017 isoform b		5	0.548673	3904	3451		43480409	43482677
AM14	contig318702	CCDC88C protein Daple		5	0.508475	52	486		43523857	43523411
AM14	contig299512	CCDC88C protein Daple		5	0.630252	331	145		43535781	43535595
AM14	contig574464	CCDC88C protein Daple		5	0.560345	142	489		43543495	43542769
AM14	contig315181	SMEK1 serine/threonine-protein phosphatase 4 regulatory subunit 3A		5	0.745614	3553	3397		43643497	43634506
AM14	contig355615	TC2N tandem C2 domains nuclear protein		5	0.790323	969	784		43701524	43701339
AM14	contig829742	TC2N tandem C2 domains nuclear protein		5	0.637931	88	261		43710603	43710430
AM14	contig321106	FBLN5 fibulin-5 precursor		5	0.635897	1488	1287		43743204	43743405
AM14	contig314878	TRIP11 thyroid receptor-interacting protein 11		5	0.757962	10	480		43812983	43812513
AM14	contig88074	ATXN3 ataxin-3 isoform y		5	0.860215	636	504		43838901	43836523
AM14	contig727355	ATXN3 ataxin-3 isoform ad		5	0.745455	276	440		43841753	43841589
AM14	contig88075	ATXN3 ataxin-3 isoform o		5	0.724138	296	123		43841753	43841580
AM14	contig202905	CPSF2 cleavage and polyadenylation specificity factor subunit 2		5	0.543478	1346	1058		43853217	43852929
AM14	contig190887	LGMN legumain preproprotein		5	0.925926	493	783		44081582	44078102
AM14	contig747896	LGMN legumain preproprotein		5	0.654762	340	208		44090962	44090830
AM14	contig322751	GOLGA5 Golgin subfamily A member 5		5	0.64486	75	539		44105815	44106264
AM14	contig319148	GOLGA5 Golgin subfamily A member 5		5	0.893333	1003	1227		44116995	44117219
AM14	contig321414	CHGA chromogranin-A preproprotein		5	0.62069	871	765		44163666	44163772
AM14	contig332163	ITPK1 inositol-tetrakisphosphate 1-kinase isoform a		5	0.565217	538	358		44178857	44179037
AM14	contig115735	ITPK1 inositol-tetrakisphosphate 1-kinase isoform b		5	0.675	152	31		44232801	44232922
AM14	contig317798	C14orf109 hypothetical protein LOC26175 isoform 1		5	0.59944	552	117		44317845	44317410
AM14	contig205095	UBR7 putative E3 ubiquitin-protein ligase UBR7		5	0.65942	540	1241		44326753	44331048
AM14	contig210193			5	0.846626	2033	1870		44334733	44334896
AM14	contig145761	BTBD7 BTB/POZ domain-containing protein 7 isoform 1		5	0.478528	976	795		44338728	44338909
AM14	contig172529	BTBD7 BTB/POZ domain-containing protein 7 isoform 1		5	0.669014	144	2		44347336	44347478
AM14	contig172528	BTBD7 BTB/POZ domain-containing protein 7 isoform 1		5	0.630573	205	45		44347719	44347879
AM14	contig748002	KIAA1409 protein unc-79 homolog		5	0.572519	316	115		44497830	44497629
AM14	contig315250	DDX24 ATP-dependent RNA helicase DDX24		5	0.627615	2124	1604		44690064	44689544
AM14	contig318246	PPP4R4 serine/threonine-protein phosphatase 4 regulatory subunit 4 isoform 1		5	0.557895	332	149		44753491	44753309
AM14	contig315020	DICER1 endoribonuclease Dicer isoform 1		5	0.599415	457	31		45099052	45099478
AM14	contig317454	DICER1 endoribonuclease Dicer isoform 2		5	0.501326	2020	1589		45105098	45105529
AM14	contig329523	DICER1 endoribonuclease Dicer isoform 2		5	0.580311	698	484		45125449	45124622
AM14	contig343740	CLMN calmin		5	0.548077	1	1128		45172301	45169813
AM14	contig928147	CLMN calmin		5	0.764706	90	253		45181210	45179620
AM14	contig101530	C14orf49 nesprin-3		5	0.466667	63	335		45285745	45284995
AM14	contig677171	C14orf49 nesprin-3		5	0.649485	442	277		45299999	45300164
AM14	contig283793			5	0.641509	28	188		45330861	45331022
AM14	contig142106	GLRX5 glutaredoxin-related protein 5, mitochondrial precursor		5	0.830189	527	373		45335261	45335109
AM14	contig163613	BDKRB2 B2 bradykinin receptor		5	0.545455	40	300		45640861	45641118
AM14	contig752143	ATG2B autophagy-related protein 2 homolog B		5	0.688172	239	83		45677897	45678053
AM14	contig366002	ATG2B autophagy-related protein 2 homolog B		5	0.601227	892	596		45686234	45684189
AM14	contig868713	ATG2B autophagy-related protein 2 homolog B		5	0.568627	4	156		45688133	45687981
AM14	contig628733	ATG2B autophagy-related protein 2 homolog B		5	0.743243	477	256		45695937	45695385
AM14	contig327605	ATG2B autophagy-related protein 2 homolog B		5	0.731959	945	1382		45699155	45697574
AM14	contig167108	ATG2B autophagy-related protein 2 homolog B		5	0.675497	716	562		45714252	45714098
AM14	contig58081	C14orf129 GSK3-beta interaction protein		5	0.722222	3	164		45719774	45719935
AM14	contig317110	AK7 adenylate kinase 7		5	0.616438	659	1573		45722963	45732046
AM14	contig1037349	PAPOLA poly(A) polymerase alpha		5	0.698795	129	3		45751487	45751613
AM14	contig35758	PAPOLA poly(A) polymerase alpha		5	0.702857	216	38		45783617	45783795
AM14	contig914738	BCL11B B-cell lymphoma/leukemia 11B isoform 1		5	0.86166	345	122		47255341	47254044
AM14	contig319865	BCL11B B-cell lymphoma/leukemia 11B isoform 2		5	0.768	578	943		47570228	47569860
AM14	contig315411	SETD3 histone-lysine N-methyltransferase setd3 isoform a		5	0.609375	1943	1705		47854109	47853871
AM14	contig183332	CCNK cyclin-K		5	0.658228	1021	862		47908927	47909086
AM14	contig655662	HHIPL1 HHIP-like protein 1 isoform a		5	0.52071	455	208		48049319	48049072
AM14	contig229540	HHIPL1 HHIP-like protein 1 isoform a		5	0.66129	126	2		48055334	48055210
AM14	contig146295	CYP46A1 cholesterol 24-hydroxylase		5	0.577465	973	1431		48075850	48079993
AM14	contig400715	CYP46A1 cholesterol 24-hydroxylase		5	0.674699	699	466		48076329	48078054
AM14	contig320035	CYP46A1 cholesterol 24-hydroxylase		5	0.613861	919	1200		48077465	48079993
AM14	contig113792	EVL ena/VASP-like protein		5	0.72093	348	191		48325289	48325132
AM14	contig615726	YY1 transcriptional repressor protein YY1		5	0.669173	176	19		48418083	48418240
AM14	contig144450	SLC25A29 mitochondrial carnitine/acylcarnitine carrier protein CACL		5	0.717472	2978	2353		48441747	48441122
AM14	contig78914	WARS tryptophanyl-tRNA synthetase, cytoplasmic isoform b		5	0.533333	1313	1103		48481410	48481203
AM14	contig145573	WDR25 WD repeat-containing protein 25		5	0.478992	1801	1400		48490997	48491395
AM14	contig481059	WDR25 WD repeat-containing protein 25		5	0.614035	611	441		48491240	48491410
AM14	contig322958	BEGAIN brain-enriched guanylate kinase-associated protein		5	0.548718	1872	1303		48567704	48567138
AM14	contig190869	PPP2R5E serine/threonine-protein phosphatase 2A 56 kDa regulatory subunit epsilon isoform		5	0.672131	1146	550		49303149	49313404
AM14	contig314598	PPP2R5C serine/threonine-protein phosphatase 2A 56 kDa regulatory subunit gamma isoform isoform a		5	0.708333	1183	992		49318458	49318267
AM14	contig144273	DYNC1H1 cytoplasmic dynein 1 heavy chain 1		5	0.610278	1990	1570		49341433	49341013
AM14	contig907694	DYNC1H1 cytoplasmic dynein 1 heavy chain 1		5	0.582609	240	116		49359331	49359207
AM14	contig144276	DYNC1H1 cytoplasmic dynein 1 heavy chain 1		5	0.697917	1601	1459		49372549	49372691
AM14	contig698373	DYNC1H1 cytoplasmic dynein 1 heavy chain 1		5	0.616279	184	12		49375915	49375743
AM14	contig157470	HSP90AA1 heat shock protein HSP 90-alpha isoform 2		5	0.648026	1129	937		49392314	49392122
AM14	contig98519	WDR20 WD repeat-containing protein 20 isoform 7		5	0.701031	466	183		49412837	49413120
AM14	contig98518	WDR20 WD repeat-containing protein 20 isoform 8		5	0.739927	2393	1083		49443462	49444769
AM14	contig98522			5	0.875	76	3		49455571	49455498
AM14	contig208716	RAGE MAPK/MAK/MRK overlapping kinase		5	0.612121	730	559		49464172	49464343
AM14	contig240668	ZNF839 zinc finger protein 839		5	0.651163	319	201		49479703	49479821
AM14	contig131988	CINP cyclin-dependent kinase 2-interacting protein isoform 1		5	0.57265	347	131		49493589	49493805
AM14	contig638962	CINP cyclin-dependent kinase 2-interacting protein isoform 1		5	0.655556	491	356		49493670	49493805
AM14	contig131986	CINP cyclin-dependent kinase 2-interacting protein isoform 3		5	0.634409	522	390		49497716	49497848
AM14	contig776046	CINP cyclin-dependent kinase 2-interacting protein isoform 3		5	0.78	166	17		49497865	49497716
AM14	contig86477	TECPR2 tectonin beta-propeller repeat-containing protein 2 isoform 2		5	0.584416	230	101		49506578	49506707
AM14	contig348455	TECPR2 tectonin beta-propeller repeat-containing protein 2 isoform 2		5	0.693122	957	749		49512957	49513165
AM14	contig319266	TECPR2 tectonin beta-propeller repeat-containing protein 2 isoform 1		5	0.693431	1887	1754		49535185	49535318
AM14	contig201613	RCOR1 REST corepressor 1		5	0.697802	724	517		49644465	49648723
AM14	contig386220			5	0.618644	731	550		49659531	49659712
AM14	contig201614			5	0.685185	163	2		49659545	49659706
AM14	contig201612	RCOR1 REST corepressor 1		5	0.700483	4257	4046		49662094	49662305
AM14	contig327162			5	0.690647	190	42		49780635	49780487
AM14	contig81064	CDC42BPB serine/threonine-protein kinase MRCK beta		5	0.678261	1914	1708		49816535	49814407
AM14	contig459828	CDC42BPB serine/threonine-protein kinase MRCK beta		5	0.730769	372	527		49817797	49817952
AM14	contig81065	CDC42BPB serine/threonine-protein kinase MRCK beta		5	0.827068	148	1		49821323	49821470
AM14	contig81069	CDC42BPB serine/threonine-protein kinase MRCK beta		5	0.635417	1442	982		49840122	49838940
AM14	contig194055	TNFAIP2 tumor necrosis factor alpha-induced protein 2		5	0.401786	503	838		50047427	50047762
AM14	contig316688	TNFAIP2 tumor necrosis factor alpha-induced protein 2		5	0.482517	261	939		50050353	50053705
AM14	contig315102	TNFAIP2 tumor necrosis factor alpha-induced protein 2		5	0.524823	336	758		50052729	50054344
AM14	contig06612	EIF5 eukaryotic translation initiation factor 5		5	0.623762	159	3		50124725	50124881
AM14	contig111211	MARK3 MAP/microtubule affinity-regulating kinase 3 isoform e		5	0.629032	348	56		50207099	50206807
AM14	contig68525	CKB creatine kinase B-type		5	0.478992	338	116		50222844	50223066
AM14	contig899533	CKB creatine kinase B-type		5	0.611111	237	45		50223639	50223831
AM14	contig644615	TRMT61A tRNA (adenine-N(1)-)-methyltransferase catalytic subunit TRMT61A		5	0.550459	422	89		50236728	50236395
AM14	contig347889	TRMT61A tRNA (adenine-N(1)-)-methyltransferase catalytic subunit TRMT61A		5	0.846154	1151	996		50253500	50253655
AM14	contig324035	BAG5 BAG family molecular chaperone regulator 5 isoform b		5	0.543269	1798	1455		50310706	50310363
AM14	contig113917	KLC1 kinesin light chain 1 isoform 3		5	0.625	1004	688		50349117	50351319
AM14	contig113918	KLC1 kinesin light chain 1 isoform 3		5	0.641509	3	132		50359390	50359525
AM14	contig133977	ZFYVE21 zinc finger FYVE domain-containing protein 21 isoform 1		5	0.740458	340	168		50389768	50389940
AM14	contig133979	ZFYVE21 zinc finger FYVE domain-containing protein 21 isoform 1		5	0.64	2	151		50393926	50394075
AM14	contig133981	PPP1R13B apoptosis-stimulating of p53 protein 1		5	0.616505	1436	1217		50397943	50397724
AM14	contig333136	PPP1R13B apoptosis-stimulating of p53 protein 1		5	0.54	581	37		50402168	50401618
AM14	contig849149	ASPG 60 kDa lysophospholipase		5	0.679245	187	345		50567603	50567761
AM14	contig318784	KIF26A kinesin-like protein KIF26A		5	0.504673	1717	1177		50699640	50699103
AM14	contig337968	KIF26A kinesin-like protein KIF26A		5	0.886792	1006	1165		50701425	50701583
AM14	contig123803	INF2 inverted formin-2 isoform 2		5	0.639344	1092	558		51408831	51411992
AM14	contig209046	ADSSL1 adenylosuccinate synthetase isozyme 1 isoform 1		5	0.671429	3	229		51461972	51463653
AM14	contig854334	KIAA0284 hypothetical protein LOC283638 isoform 2		5	0.578947	93	311		51667173	51667397
AM14	contig189575	AHNAK2 protein AHNAK2		5	0.622807	241	570		51741501	51739093
AM14	contig189655	CDCA4 cell division cycle-associated protein 4		5	0.606061	809	658		51861647	51861798
AM14	contig347420	JAG1 protein jagged-1 precursor		5	0.630435	322	184		52045584	52045722
AM14	contig109995	NUDT14 uridine diphosphate glucose pyrophosphatase		5	0.442308	241	6		52120882	52121117
AM14	contig487676	ZBTB25 zinc finger and BTB domain-containing protein 25		5	0.559524	534	303		52819497	52819266
AM14	contig515903	SYNE2 nesprin-2 isoform 5		5	0.555556	154	6		52987709	52987857
AM14	contig849078	SYNE2 nesprin-2 isoform 5		5	0.536232	108	344		52996936	52996700
AM14	contig226888	SYNE2 nesprin-2 isoform 5		5	0.457317	820	341		53005332	53003384
AM14	contig191977	SYNE2 nesprin-2 isoform 5		5	0.429293	44	687		53013220	53010135
AM14	contig348715	SYNE2 nesprin-2 isoform 5		5	0.412903	171	1071		53091659	53081205
AM14	contig333868	WDR89 WD repeat-containing protein 89		5	0.507246	1019	606		53194689	53194276
AM14	contig190867			5	0.756303	3338	3220		53288467	53288585
AM14	contig208506	SYT16 synaptotagmin-16		5	0.548571	1547	1156		53783105	53782714
AM14	contig208333	SNAPC1 snRNA-activating protein complex subunit 1		5	0.5125	2025	1783		53879578	53878423
AM14	contig189161	HIF1A hypoxia-inducible factor 1-alpha isoform 1		5	0.64532	3087	2883		53896830	53896626
AM14	contig466534	PRKCH protein kinase C eta type		5	0.657143	643	434		54055958	54031910
AM14	contig209206	TRMT5 tRNA (guanine-N(1)-)-methyltransferase		5	0.536585	634	372		54173068	54173330
AM14	contig204435	SIX4 homeobox protein SIX4		5	0.506494	482	334		54294941	54295089
AM14	contig204436	SIX4 homeobox protein SIX4		5	0.49635	637	394		54298514	54298271
AM14	contig91231	PPM1A protein phosphatase 1A isoform 1		5	0.790323	1254	1170		54429694	54429610
AM14	contig91228	PPM1A protein phosphatase 1A isoform 1		5	0.713253	1135	269		54440903	54441769
AM14	contig317176	DHRS7 dehydrogenase/reductase SDR family member 7 precursor		5	0.537037	2136	1883		54486543	54486796
AM14	contig89768	C14orf135 pecanex-like protein C14orf135		5	0.669725	1069	822		54497956	54497709
AM14	contig89770	C14orf135 pecanex-like protein C14orf135		5	0.465	787	486		54503126	54503427
AM14	contig441438	C14orf135 pecanex-like protein C14orf135		5	0.615917	704	463		54506907	54506666
AM14	contig397814	DNAAF1 leucine-rich repeat-containing protein 50		5	0.508197	643	828		54539366	54537390
AM14	contig207285	RTN1 reticulon-1 isoform B		5	0.715084	1674	1473		54684135	54684336
AM14	contig317948	C14orf38 hypothetical protein LOC729665		5	0.421053	361	191		54718309	54718479
AM14	contig332847	C14orf149 probable proline racemase		5	0.543689	260	586		54723852	54724184
AM14	contig94517	DAAM1 disheveled-associated activator of morphogenesis 1		5	0.777778	1543	1352		54738734	54737945
AM14	contig94520	DAAM1 disheveled-associated activator of morphogenesis 1		5	0.715517	557	433		54755359	54755483
AM14	contig329900	DAAM1 disheveled-associated activator of morphogenesis 1		5	0.688889	841	703		54756665	54756527
AM14	contig94514	DAAM1 disheveled-associated activator of morphogenesis 1		5	0.90566	223	669		54768951	54757264
AM14	contig844394	DAAM1 disheveled-associated activator of morphogenesis 1		5	0.606061	393	245		54782018	54782166
AM14	contig317683	DACT1 dapper homolog 1 isoform 1		5	0.541667	2364	2135		54993439	54993210
AM14	contig162859	KIAA0586 talpid3 protein		5	0.541401	186	959		55067058	55063124
AM14	contig315080	ARID4A AT-rich interactive domain-containing protein 4A isoform I		5	0.816092	1177	1030		55110842	55110696
AM14	contig06293	PSMA3 proteasome subunit alpha type-3 isoform 1		5	0.823529	218	370		55170221	55169380
AM14	contig316754	ACTR10 actin-related protein 10		5	0.601942	1844	1633		55176646	55176435
AM14	contig317946	C14orf37 hypothetical protein LOC145407 precursor		5	0.679012	1703	1410		55223195	55250198
AM14	contig317696	NAA30 N-alpha-acetyltransferase 30, NatC catalytic subunit		5	0.793103	265	165		55418383	55418483
AM14	contig214727	MUDENG MHD domain-containing death-inducing protein		5	0.711864	10	186		55458796	55457608
AM14	contig204141	EXOC5 exocyst complex component 5		5	0.616949	2561	2108		55487439	55491018
AM14	contig582437	C14orf101 hypothetical protein LOC54916		5	0.661538	53	247		55778635	55778441
AM14	contig155563	KTN1 kinectin isoform a		5	0.644231	1037	840		55982813	55983015
AM14	contig155565	KTN1 kinectin isoform a		5	0.434211	1862	1640		56024174	56021577
AM14	contig147848	ATG14 beclin 1-associated autophagy-related key regulator		5	0.633663	1555	1352		56085776	56085979
AM14	contig317208	FBXO34 protein CGI-301		5	0.539432	971	527		56091033	56090589
AM14	contig359126	DLGAP5 disks large-associated protein 5 isoform b		5	0.59322	558	382		56134589	56134765
AM14	contig315930	DLGAP5 disks large-associated protein 5 isoform b		5	0.508772	1648	1953		56146100	56148108
AM14	contig330690	CGRRF1 cell growth regulator with RING finger domain protein 1		5	0.63522	1039	846		56330546	56330739
AM14	contig408532	MDGA2 MAM domain-containing glycosylphosphatidylinositol anchor protein 2 isoform 1		5	0.621993	794	499		56802675	56802970
AM14	contig215001	LRR1 leucine-rich repeat protein 1 isoform 1		5	0.56087	1836	1478		57484005	57484363
AM14	contig314979	MGAT2 alpha-1,6-mannosyl-glycoprotein 2-beta-N-acetylglucosaminyltransferase		5	0.454787	2540	2261		57489273	57488994
AM14	contig213417	POLE2 DNA polymerase epsilon subunit 2 isoform 2		5	0.676768	738	558		57505955	57505353
AM14	contig319598	KLHDC2 kelch domain-containing protein 2		5	0.625	978	801		57563696	57564139
AM14	contig140316	NEMF nuclear export mediator factor NEMF		5	0.663265	225	932		57571365	57567029
AM14	contig140315	NEMF nuclear export mediator factor NEMF		5	0.69863	127	10		57573504	57573621
AM14	contig140317	NEMF nuclear export mediator factor NEMF		5	0.69863	127	10		57573504	57573621
AM14	contig140314	NEMF nuclear export mediator factor NEMF		5	0.650224	779	508		57578168	57577550
AM14	contig318668	ARF6 ADP-ribosylation factor 6		5	0.57265	1290	1113		57594162	57593985
AM14	contig318078	SOS2 son of sevenless homolog 2		5	0.666667	557	400		57611916	57611761
AM14	contig324542	L2HGDH L-2-hydroxyglutarate dehydrogenase, mitochondrial precursor		5	0.658915	597	440		57666824	57666667
AM14	contig413375	ATP5S ATP synthase subunit s, mitochondrial isoform a precursor		5	0.651899	629	369		57676675	57677586
AM14	contig319168	CDKL1 cyclin-dependent kinase-like 1		5	0.676471	1768	1565		57687838	57686287
AM14	contig504980	SAV1 protein salvador homolog 1		5	0.64	22	183		57794488	57794336
AM14	contig169065	SAV1 protein salvador homolog 1		5	0.505848	743	417		57794504	57794187
AM14	contig322619	NIN ninein isoform 2		5	0.560606	47	244		57799206	57799009
AM14	contig132904	NIN ninein isoform 5		5	0.684932	793	578		57812929	57812196
AM14	contig891495	PYGB glycogen phosphorylase, brain form		5	0.760417	281	124		57859219	57859375
AM14	contig189591	PYGL glycogen phosphorylase, liver form isoform 1		5	0.725	1496	1861		57860059	57859222
AM14	contig325571	TRIM9 E3 ubiquitin-protein ligase TRIM9 isoform 2		5	0.671875	216	83		57884325	57884458
AM14	contig202345	TMX1 thioredoxin-related transmembrane protein 1 precursor		5	0.649123	650	312		57915333	57916865
AM14	contig165915	FRMD6 FERM domain-containing protein 6		5	0.816901	383	171		57953811	57954104
AM14	contig189523	GNG2 guanine nucleotide-binding protein G(I)/G(S)/G(O) subunit gamma-2 precursor		5	0.608	637	439		57974308	57974110
AM14	contig94434	C14orf166 homeobox prox 1		5	0.590909	393	740		57985277	57989367
AM14	contig210043	DDHD1 phospholipase DDHD1 isoform b		5	0.654676	147	5		58209280	58209422
AM14	contig210042	DDHD1 phospholipase DDHD1 isoform c		5	0.486034	891	580		58213145	58215486
AM14	contig226539	FANCM Fanconi anemia group M protein		5	0.489583	437	724		58648465	58647591
AM14	contig108284	FKBP3 peptidyl-prolyl cis-trans isomerase FKBP3		5	0.75	2	157		58684468	58684623
AM14	contig108279	FKBP3 peptidyl-prolyl cis-trans isomerase FKBP3		5	0.628205	183	56		58686856	58686729
AM14	contig315805	PRPF39 pre-mRNA-processing factor 39		5	0.817204	736	1020		58700414	58699853
AM14	contig321086	FAM179B hypothetical protein LOC23116		5	0.606557	1040	1356		58726411	58724241
AM14	contig315281	KLHL28 kelch-like protein 28		5	0.552239	3075	2671		58746568	58746831
AM14	contig212300	LRFN2 leucine-rich repeat and fibronectin type-III domain-containing protein 2 precursor		5	0.693548	713	489		59391226	59391014
AM14	contig212298	LRFN5 leucine-rich repeat and fibronectin type-III domain-containing protein 5 precursor		5	0.817143	2	487		59392595	59391512
AM14	contig377787			1	0.42	720	571		9542026	9542175
AM14	contig877279			1	0.809211	156	5		28666212	28666061
AM14	contig206583			1	0.40625	292	483		33550417	33550608
AM14	contig351006			1	0.42	986	837		37420930	37421079
AM14	contig120100			1	0.403846	36	191		37420960	37421115
AM14	contig116262	HIST3H2BB histone H2B type 3-B		1	0.675926	394	286		47928910	47929018
AM14	contig116268	HIST3H2BB histone H2B type 3-B		1	0.711538	143	1		47953266	47959540
AM14	contig864772	HIST4H4 histone H4		1	0.738462	343	9		47980994	47980660
AM14	contig668884	HIST4H4 histone H4		1	0.666667	67	397		47993236	47993566
AM14	contig477845	GIN1 gypsy retrotransposon integrase-like protein 1		1	0.45	133	383		55988350	55988602
AM14	contig397678	COL4A2 collagen alpha-2(IV) chain preproprotein		1	0.466119	122	334		83664062	83664325
AM14	contig370599			1	0.476923	653	910		97879052	97878793
AM14	contig699076			1	0.45	27	306		97879052	97878778
AM14	contig436317			1	0.42029	318	599		97879058	97878778
AM14	contig824676			1	0.424658	21	293		97879058	97878778
AM14	contig86484			1	0.925	124	6		100353151	100353269
AM14	contig190333	RIPK2 receptor-interacting serine/threonine-protein kinase 2		1	0.56	287	138		108391359	108391210
AM14	contig612943	P2RY8 P2Y purinoceptor 8		1	0.527273	340	504		128465869	128466033
AM14	contig87118	ANKRD10 ankyrin repeat domain-containing protein 10		1	0.58125	1578	1337		138577428	138577187
AM14	contig334564	ANKRD37 ankyrin repeat domain-containing protein 37		1	0.464286	1143	916		138603757	138596031
AM14	contig317848	ZNF182 zinc finger protein 182 isoform 1		2	0.422535	8	229		382933	382625
AM14	contig588430	ZNF282 zinc finger protein 282		2	0.515337	428	300		485039	551706
AM14	contig352296	ZNF717 zinc finger protein 717		2	0.492958	723	1107		545762	545980
AM14	contig532477			2	0.405797	130	336		8184747	8184541
AM14	contig668779			2	0.421053	363	136		8184747	8184520
AM14	contig646562			2	0.403846	190	35		17321488	17321333
AM14	contig209493	PTPLB 3-hydroxyacyl-CoA dehydratase 2		2	0.5625	401	745		19567821	19571845
AM14	contig24589	HNRNPD heterogeneous nuclear ribonucleoprotein D0 isoform b		2	0.419355	333	698		32323669	32320930
AM14	contig314386	C7orf41 hypothetical protein LOC222166		2	0.857143	5206	4991		41960506	41956106
AM14	contig480142	BDKRB2 B2 bradykinin receptor		2	0.421053	309	3		43371493	43371194
AM14	contig168320			2	0.488636	76	324		54202628	54202382
AM14	contig722496			2	0.445378	27	368		54202628	54202289
AM14	contig243739			2	0.403509	2	172		54202914	54202744
AM14	contig47852			2	0.448718	401	166		54202971	54202738
AM14	contig92716			2	0.428571	16	627		54203526	54202879
AM14	contig338927			2	0.436364	894	730		54295109	54203335
AM14	contig316589	KDM1B lysine-specific histone demethylase 1B		2	0.629032	576	441		60436947	60437082
AM14	contig320924			2	0.468354	1244	1636		96305387	96305175
AM14	contig19861			2	0.421875	488	763		100156367	100156113
AM14	contig340905			2	0.442308	982	827		103095958	103095803
AM14	contig317265			2	0.433962	1837	1679		103347257	103347415
AM14	contig192087	STAU1 double-stranded RNA-binding protein Staufen homolog 1 isoform b		2	0.597015	160	627		117639847	117607840
AM14	contig109322	NDUFB9 NADH dehydrogenase [ubiquinone] 1 beta subcomplex subunit 9		2	0.615385	237	28		138073105	138074264
AM14	contig211706	VRK1 serine/threonine-protein kinase VRK1		3	0.6	156	668		856364	869472
AM14	contig35760	PAPOLA poly(A) polymerase alpha		3	0.68	109	399		1971886	1972869
AM14	contig353210	TYRO3 tyrosine-protein kinase receptor TYRO3		3	0.61875	1052	691		3148721	3150089
AM14	contig189592	PYGM glycogen phosphorylase, muscle form isoform 2		3	0.527473	154	19		4134257	4134122
AM14	contig189593	PYGL glycogen phosphorylase, liver form isoform 2		3	0.708333	1	216		4134404	4134887
AM14	contig338863	ABHD12 monoacylglycerol lipase ABHD12 isoform a		3	0.532847	633	220		4141946	4139020
AM14	contig113547	PACS2 phosphofurin acidic cluster sorting protein 2 isoform 1		3	0.630769	3	194		4276093	4276813
AM14	contig113548	PACS2 phosphofurin acidic cluster sorting protein 2 isoform 1		3	0.761364	373	936		4278272	4279340
AM14	contig314246	CAPN3 calpain-3 isoform a		3	0.507194	447	2440		7636298	7652372
AM14	contig211141	FAM179B hypothetical protein LOC23116		3	0.471074	807	442		8447966	8446634
AM14	contig204609	PELI2 protein pellino homolog 2		3	0.754717	9	176		9529644	9527051
AM14	contig332652	HSPC159 galectin-related protein		3	0.479167	1157	870		9613550	9616386
AM14	contig195000	ACTA2 actin, aortic smooth muscle		3	0.541045	80	990		9891305	9903975
AM14	contig83038			3	0.431373	248	96		10563693	10563541
AM14	contig685013			3	0.461538	166	11		10563696	10563541
AM14	contig502042			3	0.471698	256	98		10563699	10563541
AM14	contig286109			3	0.535714	71	238		10563708	10563541
AM14	contig605182			3	0.464286	351	184		10563708	10563541
AM14	contig632332			3	0.464286	193	26		10563708	10563541
AM14	contig460369			3	0.491803	500	318		10563720	10563538
AM14	contig558841			3	0.508197	16	199		10563720	10563538
AM14	contig157973	SPTLC2 serine palmitoyltransferase 2		3	0.656566	145	474		12186300	12184722
AM14	contig559102	JAG2 protein jagged-2 isoform b precursor		3	0.480198	333	223		12868120	12873396
AM14	contig190483	SNAP23 synaptosomal-associated protein 23 isoform SNAP23A		3	0.6	354	824		13018697	13002504
AM14	contig189445	FERMT2 fermitin family homolog 2 isoform 2		3	0.653595	226	906		14649303	14656420
AM14	contig322835	ACSS1 acetyl-coenzyme A synthetase 2-like, mitochondrial precursor		3	0.545455	1284	1601		15191078	15189397
AM14	contig162570	ENTPD5 ectonucleoside triphosphate diphosphohydrolase 5 precursor		3	0.625	317	3		15423327	15425160
AM14	contig160080	SOS2 son of sevenless homolog 2		3	0.778947	2	304		15968631	15967225
AM14	contig160079	SOS2 son of sevenless homolog 2		3	0.805195	6	209		15969776	15969185
AM14	contig160078	SOS2 son of sevenless homolog 2		3	0.744048	1064	1552		15976230	15974783
AM14	contig201942	MAP4K5 mitogen-activated protein kinase kinase kinase kinase 5		3	0.730769	1529	1299		16011669	16010045
AM14	contig201944	MAP4K5 mitogen-activated protein kinase kinase kinase kinase 5		3	0.671233	674	429		16054071	16053641
AM14	contig229539	HHIPL1 HHIP-like protein 1 isoform a		3	0.784946	297	575		17420420	17420698
AM14	contig111207	MARK3 MAP/microtubule affinity-regulating kinase 3 isoform b		3	0.606557	838	1656		18000944	17992321
AM14	contig260898			3	0.418182	416	580		19331799	19331635
AM14	contig494474			3	0.434211	8	235		19331853	19331626
AM14	contig96791			3	0.425287	6	271		19331901	19331635
AM14	contig141237	RPS6KL1 ribosomal protein S6 kinase-like 1		3	0.578947	49	333		20984723	20980485
AM14	contig316689	FLVCR2 feline leukemia virus subgroup C receptor-related protein 2 isoform 2		3	0.723684	2793	2581		21117386	21116877
AM14	contig203085	EML1 echinoderm microtubule-associated protein-like 1 isoform a		3	0.634921	1170	1577		23076011	23087273
AM14	contig128452	COX7A2L cytochrome c oxidase subunit 7A-related protein, mitochondrial precursor		3	0.72	137	286		23247016	23246867
AM14	contig328813			3	0.903846	537	459		23498408	23498486
AM14	contig406267	PLEKHH1 pleckstrin homology domain-containing family H member 1		3	0.607143	345	97		24536695	24538523
AM14	contig325104	TTC7B tetratricopeptide repeat protein 7B		3	0.504202	36	743		26309072	26330703
AM14	contig94516	DAAM1 disheveled-associated activator of morphogenesis 1		3	0.631206	383	109		28112036	28111017
AM14	contig1031010	KCNK5 potassium channel subfamily K member 5		3	0.609195	185	19		28447370	28447536
AM14	contig202036	AARS alanyl-tRNA synthetase, cytoplasmic		3	0.454874	2190	1285		29564496	29570327
AM14	contig157469	HSP90AA1 heat shock protein HSP 90-alpha isoform 2		3	0.648551	380	175		29632970	29632309
AM14	contig582867	HSP90AA1 heat shock protein HSP 90-alpha isoform 2		3	0.596899	502	309		29634038	29633845
AM14	contig348028	FAM98B family with sequence similarity 98, member B isoform 1		3	0.569149	271	1095		30401093	30411687
AM14	contig393689	HEATR5B HEAT repeat-containing protein 5B		3	0.644809	478	237		31380584	31380343
AM14	contig494085	HEATR5A HEAT repeat-containing protein 5A		3	0.465753	595	377		31385844	31387152
AM14	contig888204	HEATR5A HEAT repeat-containing protein 5A		3	0.669811	20	334		31392188	31393578
AM14	contig318475	HEATR5B HEAT repeat-containing protein 5B		3	0.636364	1919	1741		31410498	31410957
AM14	contig463068	KIAA0284 hypothetical protein LOC283638 isoform 1		3	0.788235	1	613		34592606	34606120
AM14	contig106418	CEP170 centrosomal protein of 170 kDa isoform beta		3	0.560345	722	388		34631514	34631848
AM14	contig319682	RYR3 ryanodine receptor 3		3	0.651163	1609	1914		36566429	36559996
AM14	contig201973	ACTN1 alpha-actinin-1 isoform b		3	0.73617	1761	1273		36978436	36970978
AM14	contig314369	NID2 nidogen-2 precursor		3	0.498069	235	1986		37178283	37187975
AM14	contig324752	ARID4A AT-rich interactive domain-containing protein 4A isoform III		3	0.792683	864	625		37493465	37495208
AM14	contig159319	PCNX pecanex-like protein 1		3	0.52973	309	890		38249736	38271681
AM14	contig215892	DLK1 protein delta homolog 1 precursor		3	0.418367	830	675		40175148	40176225
AM14	contig165916	FRMD6 FERM domain-containing protein 6		3	0.495868	9	450		41325236	41335666
AM14	contig202482	MTHFD1 C-1-tetrahydrofolate synthase, cytoplasmic		3	0.592308	730	1368		47947844	47966277
AM14	contig506539	ESR2 estrogen receptor beta isoform 4		3	0.543046	28	472		48385607	48424420
AM14	contig316563	SYNE2 nesprin-2 isoform 1		3	0.494737	2693	2418		48459018	48458422
AM14	contig361330	SYNE2 nesprin-2 isoform 5		3	0.648438	80	849		48684912	48666911
AM14	contig318308	PRKCH protein kinase C eta type		3	0.502618	2234	1679		55465013	55466429
AM14	contig315362	AKT1 RAC-alpha serine/threonine-protein kinase		3	0.527273	2795	2130		55465265	55466903
AM14	contig140961	DST bullous pemphigoid antigen 1 isoform 1eA precursor		3	0.594737	1008	742		86544191	86544469
AM14	contig326931			3	0.9	618	981		91843188	91843106
AM14	contig535137			3	0.4	4	545		104627568	104627035
AM14	contig336816	URGCP up-regulated gene 4 isoform 2		3	0.709571	424	1332		104628627	104627719
AM14	contig322659			3	0.504202	1179	1895		104631843	104631124
AM14	contig156419	GTF2IRD2 general transcription factor II-I repeat domain-containing protein 2A		4	0.481481	1646	1485		10334721	10334560
AM14	contig183432	PAK6 serine/threonine-protein kinase PAK 6		4	0.660194	62	355		13357679	13357014
AM14	contig146704			4	0.440476	81	332		19176005	19176253
AM14	contig812634			4	0.505155	29	319		19176766	19177056
AM14	contig879810			4	0.411765	58	210		19227868	19228020
AM14	contig144319	MFAP3 microfibril-associated glycoprotein 3 isoform 1		4	0.594891	2679	2186		24746939	24747432
AM14	contig258614	ERVV-2 envelope glycoprotein ENVV2		4	0.407407	44	205		25029581	25029742
AM14	contig204745	SCOC short coiled-coil protein isoform 1		4	0.84507	74	277		29098436	29099196
AM14	contig672853	PRMT10 putative protein arginine N-methyltransferase 10		4	0.55157	280	36		31424333	31424577
AM14	contig124630	HGSNAT heparan-alpha-glucosaminide N-acetyltransferase		4	0.735849	214	363		33595969	33595691
AM14	contig124628	HGSNAT heparan-alpha-glucosaminide N-acetyltransferase		4	0.71875	253	690		33603150	33599626
AM14	contig361854	PLAC8 placenta-specific gene 8 protein		4	0.635135	721	610		45840761	45840650
AM14	contig315408	REST RE1-silencing transcription factor		4	0.4875	568	801		48637080	48636850
AM14	contig543227	PPP1R3B protein phosphatase 1 regulatory subunit 3B		4	0.616822	448	283		48964754	48964589
AM14	contig337051			4	0.434783	165	383		75043440	75043250
AM14	contig201456	KIAA0232 hypothetical protein LOC9778		4	0.595628	3811	3580		79421592	79421358
AM14	contig359285	FAM53C hypothetical protein LOC51307		4	0.52439	218	448		83567941	83568168
AM14	contig891367	GTF2IRD2B general transcription factor II-I repeat domain-containing protein 2B		4	0.469231	290	102		85230651	85281517
AM14	contig508398	RTL1 retrotransposon-like protein 1		4	0.414141	3	320		85453079	85453390
AM14	contig934082	RTL1 retrotransposon-like protein 1		4	0.42623	14	196		85453109	85453291
AM14	contig319425			4	0.421053	118	443		85454405	85454728
AM14	contig65585			4	0.4	267	118		85454405	85454554
AM14	contig91021			4	0.44	395	544		85454405	85454554
AM14	contig114990	GIN1 gypsy retrotransposon integrase-like protein 1		4	0.423077	543	388		85454579	85454734
AM14	contig167438			4	0.464286	1	249		86355515	86355762
AM14	contig316583	CCDC6 coiled-coil domain-containing protein 6		6	0.65	312	671		8545227	8556191
AM14	contig482526			6	0.470588	374	589		10704281	10704074
AM14	contig183252	H2AFY2 core histone macro-H2A.2		6	0.598958	1182	990		11557883	11558075
AM14	contig320687	MYOZ1 myozenin-1		6	0.469178	1249	882		15590738	15591953
AM14	contig240591	TBC1D14 TBC1 domain family member 14 isoform a		6	0.736842	457	340		19636444	19636561
AM14	contig210102	TCTN3 tectonic-3 isoform b precursor		6	0.452381	1060	659		34844688	34846291
AM14	contig85720	GIN1 gypsy retrotransposon integrase-like protein 1		7	0.40625	363	172		5864513	5864704
AM14	contig190203			7	0.90625	843	752		6848904	6848813
AM14	contig144275	DYNC1H1 cytoplasmic dynein 1 heavy chain 1		7	0.425693	404	6096		9241421	9204577
AM14	contig180100	TTN titin isoform N2-A		7	0.429095	429	268		14701590	14726695
AM14	contig385082	TTN titin isoform novex-2		7	0.558442	115	2		14844543	14854397
AM14	contig696173	ZAK mitogen-activated protein kinase kinase kinase MLT isoform 2		7	0.666667	183	5		16895582	16895760
AM14	contig201433	UBR3 E3 ubiquitin-protein ligase UBR3		7	0.759615	114	11		17977389	17977492
AM14	Mex_NM_006063_Contig_2	KBTBD10 kelch repeat and BTB domain-containing protein 10		7	0.660377	98	305		18165693	18165352
AM14	contig184575	SPC25 kinetochore protein Spc25		7	0.557692	486	169		18428445	18429977
AM14	contig133833	COBLL1 cordon-bleu protein-like 1		7	0.564103	993	831		19591128	19591290
AM14	contig56768	TUBA1B tubulin alpha-1B chain		7	0.782313	388	224		21706524	21706360
AM14	contig56776	TUBA1B tubulin alpha-1B chain		7	0.775641	388	3		21706525	21706140
AM14	contig212460	CCDC108 coiled-coil domain-containing protein 108 isoform 1		7	0.481752	7	1312		21834534	21837884
AM14	contig317059	CYP27A1 sterol 26-hydroxylase, mitochondrial precursor		7	0.57971	1800	1604		21918544	21918740
AM14	contig218392	RTL1 retrotransposon-like protein 1		7	0.4	380	201		22712603	22712782
AM14	contig1014159	GPD1 glycerol-3-phosphate dehydrogenase [NAD+], cytoplasmic		7	0.701031	147	3		27703368	27703224
AM14	contig319496	TMEM121 transmembrane protein 121		8	0.571429	883	2		3868563	3869444
AM14	contig320579	C14orf80 hypothetical protein LOC283643 isoform 1		8	0.4375	661	1428		3945327	3907193
AM14	contig500114	MTA1 metastasis-associated protein MTA1 MTA1		8	0.61236	261	95		4032215	4032049
AM14	contig113549	PACS2 phosphofurin acidic cluster sorting protein 2 isoform 1		8	0.684932	119	5		4066269	4066383
AM14	contig213924			8	0.488095	1	296		13811293	13811593
AM14	contig203802	USP24 ubiquitin carboxyl-terminal hydrolase 24		8	0.753846	860	1030		24233497	24231097
AM14	contig102228			8	0.433962	267	425		26085743	26085901
AM14	contig144115			8	0.477612	302	102		26085752	26085952
AM14	contig770075			8	0.431373	416	264		26085755	26085907
AM14	contig480893			8	0.446429	281	114		26085800	26085967
AM14	contig210160	SYNJ2BP-COX16 SYNJ2BP-COX16 protein isoform 3		9	0.535354	243	91		12002787	12000574
AM14	contig206346	SLC12A9 solute carrier family 12 member 9		9	0.705882	185	337		15059843	15059691
AM14	contig841891	EIF4E2 eukaryotic translation initiation factor 4E type 2		9	0.623762	179	5		15099299	15099125
AM14	contig04573	EIF4A1 eukaryotic initiation factor 4A-I isoform 1		9	0.592105	151	1		15677920	15677770
AM14	contig641310	ATP11B probable phospholipid-transporting ATPase IF		9	0.567251	216	47		15923732	15923901
AM14	contig657086	RTL1 retrotransposon-like protein 1		9	0.875	477	380		21611580	21611483
AM14	contig319885	TRIM59 tripartite motif-containing protein 59		9	0.649215	70	642		21621134	21621706
AM14	contig208266			9	0.594595	2113	1969		23220328	23220469
AM14	contig59464	ACTC1 actin, alpha cardiac muscle 1 proprotein		10	0.847701	752	437		2014391	2014706
AM14	contig59468	ACTC1 actin, alpha cardiac muscle 1 proprotein		10	0.804455	910	601		2014391	2014700
AM14	contig59462	ACTA1 actin, alpha skeletal muscle		10	0.867925	170	7		2015312	2015475
AM14	contig59474	ACTA2 actin, aortic smooth muscle		10	0.772093	225	3		2015525	2015303
AM14	contig315647	SLC24A4 sodium/potassium/calcium exchanger 4 isoform 1 precursor		10	0.518797	39	470		9551921	9552906
AM14	contig191963	CFDP1 craniofacial development protein 1		11	0.603774	546	388		1976045	1976203
AM14	contig1094701			11	0.444444	3	164		8321282	8321121
AM14	contig165030	MANF mesencephalic astrocyte-derived neurotrophic factor precursor		12	0.608696	187	49		2212530	2212668
AM14	contig359358	SLC38A6 probable sodium-coupled neutral amino acid transporter 6 isoform 1		12	0.587413	240	930		3208522	3206666
AM14	contig208233	TBC1D9B TBC1 domain family member 9B isoform b		13	0.627027	2540	2233		12771278	12772278
AM14	contig645776	BFAR bifunctional apoptosis regulator		14	0.925926	3	164		833564	833725
AM14	contig02437	PVALB parvalbumin alpha		14	0.712121	282	473		1032789	1031992
AM14	contig408852			14	0.754386	788	703		8308839	8308924
AM14	contig199983	RPS15A 40S ribosomal protein S15a		14	0.754386	106	27		8311849	8311770
AM14	contig204333	RNF34 E3 ubiquitin-protein ligase RNF34 isoform 1		15	0.740741	2860	2712		5467002	5467150
AM14	contig349685	TRIM39-RPP21 TRIM39-RPP21 protein		16	0.574074	54	437		148823	147472
AM14	contig458873	TRIM39 tripartite motif-containing protein 39 isoform 1		16	0.574074	43	426		148823	147472
AM14	contig767538	TRIM39 tripartite motif-containing protein 39 isoform 1		16	0.575221	30	428		148838	147472
AM14	contig08026	TRIM39 tripartite motif-containing protein 39 isoform 1		16	0.427586	391	4		165172	165556
AM14	contig375164	TRIM39 tripartite motif-containing protein 39 isoform 1		16	0.472477	929	709		179083	179303
AM14	contig11096	TRIM39 tripartite motif-containing protein 39 isoform 1		16	0.517647	226	63		179287	179124
AM14	contig321562	ZNF135 zinc finger protein 135 isoform 1		16	0.406079	803	1182		202516	203145
AM14	contig755780	TRIM39 tripartite motif-containing protein 39 isoform 1		16	0.553571	37	418		210020	210466
AM14	contig238546			17	0.440476	349	98		9902495	9902746
AM14	contig368840			17	0.420455	312	575		9902495	9902758
AM14	contig686899			17	0.410256	236	3		9902516	9902749
AM14	contig401903			17	0.407895	395	168		9902522	9902749
AM14	contig368640			17	0.4	174	487		9902537	9902857
AM14	contig114494	G2E3 G2/M phase-specific E3 ubiquitin-protein ligase		19	0.496599	4	501		4810298	4811090
AM14	contig664573	UNC119 protein unc-119 homolog A isoform a		19	0.669903	190	87		5723182	5723285
AM14	contig443201	SLIRP SRA stem-loop-interacting RNA-binding protein, mitochondrial precursor		19	0.423077	391	555		5746370	5746239
AM14	contig870905	RPL23A 60S ribosomal protein L23a		19	0.7125	237	80		5801922	5801765
AM14	contig38110	SRSF6 serine/arginine-rich splicing factor 6		20	0.727273	11	175		91705	91541
AM14	contig208885	PXMP4 peroxisomal membrane protein 4 isoform a		20	0.526316	461	207		2475533	2475279
AM14	contig318969	TFAP2A transcription factor AP-2-alpha isoform c		20	0.644172	672	449		12283933	12284156
AM14	contig123712	TFAP2A transcription factor AP-2-alpha isoform c		20	0.673367	1155	929		12288148	12287922
AM14	contig133905	MPP5 MAGUK p55 subfamily member 5		27	0.459184	1129	2324		3256004	3266044
AM14	contig316021	RAB15 ras-related protein Rab-15		28	0.574468	56	475		4194693	4193114
AM14	contig320438	VPS16 vacuolar protein sorting-associated protein 16 homolog isoform 1		4_JH375168_random	0.677966	1084	1271		8653	9106
AM14	contig314738	YY1 transcriptional repressor protein YY1		LGE64	0.483173	3622	3359		728321	711860
AM14	contig09340			M	0.782609	204	406		3628	3831
AM14	contig315812	TAGLN2 transgelin-2		Un_AADN03012105	0.461988	3103	2916		1812	1999
AM14	contig05625			Un_AADN03012320	0.720379	483	245		640	402
AM14	contig183683	ZNF248 zinc finger protein 248		Un_AADN03012748	0.527224	491	178		1090	860
AM14	contig324299			Un_AADN03013718	0.935065	90	6		459	375
AM14	contig443298			Un_AADN03014788	0.482759	691	448		1677	2037
AM14	contig335259	DPF1 zinc finger protein neuro-d4 isoform a		Un_AADN03014805	0.442623	925	764		1884	5915
AM14	contig70175			Un_AADN03015348	0.877193	547	441		4	110
AM14	contig873463			Un_AADN03015414	0.462687	201	1		484	284
AM14	contig170411			Un_AADN03015414	0.517241	144	349		598	395
AM14	contig956712			Un_AADN03016316	0.615385	36	191		447	602
AM14	contig159195			Un_AADN03016568	0.459459	224	3		3	224
AM14	contig212964			Un_AADN03016568	0.415929	234	1172		3	938
AM14	contig320676			Un_AADN03016568	0.508197	296	106		3	194
AM14	contig352169			Un_AADN03016568	0.459302	290	790		3	506
AM14	contig387925			Un_AADN03016568	0.483051	261	742		3	497
AM14	contig454287			Un_AADN03016568	0.4875	557	269		3	293
AM14	contig48295			Un_AADN03016568	0.461538	252	19		3	236
AM14	contig691745			Un_AADN03016568	0.459016	254	436		3	185
AM14	contig90571			Un_AADN03016568	0.506667	227	451		3	227
AM14	contig247805			Un_AADN03016568	0.410256	325	92		6	239
AM14	contig98356			Un_AADN03016568	0.410256	2600	2110		6	515
AM14	contig1012497			Un_AADN03016568	0.414286	44	253		9	218
AM14	contig105055			Un_AADN03016568	0.405405	442	663		9	230
AM14	contig117840			Un_AADN03016568	0.408333	673	373		9	317
AM14	contig118468			Un_AADN03016568	0.403226	165	410		9	254
AM14	contig118726			Un_AADN03016568	0.40678	456	280		9	185
AM14	contig146333			Un_AADN03016568	0.412371	306	1		9	317
AM14	contig159369			Un_AADN03016568	0.423868	136	1161		9	1049
AM14	contig162768			Un_AADN03016568	0.410256	985	491		9	506
AM14	contig189145			Un_AADN03016568	0.410596	1691	1187		9	515
AM14	contig205398			Un_AADN03016568	0.406667	466	3		9	473
AM14	contig209113			Un_AADN03016568	0.485294	379	582		9	212
AM14	contig210607			Un_AADN03016568	0.452055	237	19		9	227
AM14	contig214950			Un_AADN03016568	0.508475	713	889		9	185
AM14	contig217468			Un_AADN03016568	0.438596	232	62		9	179
AM14	contig224224			Un_AADN03016568	0.5	1183	1486		9	317
AM14	contig266627			Un_AADN03016568	0.45614	67	237		9	179
AM14	contig330728			Un_AADN03016568	0.4	291	1434		9	1158
AM14	contig331041			Un_AADN03016568	0.427536	968	1431		9	479
AM14	contig338184			Un_AADN03016568	0.481928	859	1295		9	452
AM14	contig366507			Un_AADN03016568	0.410256	367	134		9	242
AM14	contig371235			Un_AADN03016568	0.402062	635	940		9	317
AM14	contig376079			Un_AADN03016568	0.448276	368	203		9	182
AM14	contig377742			Un_AADN03016568	0.402597	622	392		9	239
AM14	contig381830			Un_AADN03016568	0.455696	527	833		9	347
AM14	contig387617			Un_AADN03016568	0.4	363	34		9	341
AM14	contig419326			Un_AADN03016568	0.402985	220	20		9	209
AM14	contig442463			Un_AADN03016568	0.454545	329	548		9	227
AM14	contig451148			Un_AADN03016568	0.452055	577	359		9	227
AM14	contig45530			Un_AADN03016568	0.431373	23	473		9	464
AM14	contig46827			Un_AADN03016568	0.428571	110	333		9	233
AM14	contig476302			Un_AADN03016568	0.476923	327	510		9	191
AM14	contig478608			Un_AADN03016568	0.428571	327	97		9	239
AM14	contig486368			Un_AADN03016568	0.482759	368	195		9	182
AM14	contig510413			Un_AADN03016568	0.471698	426	584		9	167
AM14	contig519039			Un_AADN03016568	0.5	151	2		9	158
AM14	contig532490			Un_AADN03016568	0.432099	297	539		9	251
AM14	contig535439			Un_AADN03016568	0.47541	344	518		9	182
AM14	contig544640			Un_AADN03016568	0.48	151	2		9	158
AM14	contig587340			Un_AADN03016568	0.452055	371	153		9	227
AM14	contig593163			Un_AADN03016568	0.472727	315	489		9	182
AM14	contig629387			Un_AADN03016568	0.438356	291	73		9	227
AM14	contig649628			Un_AADN03016568	0.450704	322	105		9	227
AM14	contig65565			Un_AADN03016568	0.474576	380	552		9	182
AM14	contig692966			Un_AADN03016568	0.471698	316	474		9	167
AM14	contig72368			Un_AADN03016568	0.426667	88	534		9	461
AM14	contig765146			Un_AADN03016568	0.406977	411	154		9	266
AM14	contig893647			Un_AADN03016568	0.465517	214	41		9	182
AM14	contig931303			Un_AADN03016568	0.421053	308	138		9	179
AM14	contig97006			Un_AADN03016568	0.403509	271	101		9	179
AM14	contig972113			Un_AADN03016568	0.470588	10	213		9	212
AM14	contig162719			Un_AADN03016568	0.433566	422	924		12	515
AM14	contig206040			Un_AADN03016568	0.469565	1315	1804		12	506
AM14	contig212128			Un_AADN03016568	0.40201	261	1069		12	836
AM14	contig229942			Un_AADN03016568	0.508475	990	807		12	194
AM14	contig373478			Un_AADN03016568	0.422764	521	942		12	431
AM14	contig375903			Un_AADN03016568	0.511628	448	909		12	476
AM14	contig389889			Un_AADN03016568	0.438356	504	286		12	230
AM14	contig52247			Un_AADN03016568	0.427632	736	245		12	506
AM14	contig94820			Un_AADN03016568	0.519481	282	591		12	323
AM14	contig124618			Un_AADN03016568	0.407767	3	396		18	413
AM14	contig325675			Un_AADN03016568	0.481481	790	632		18	179
AM14	contig451531			Un_AADN03016568	0.5	500	334		18	182
AM14	contig837452			Un_AADN03016568	0.45	341	148		18	212
AM14	contig872296			Un_AADN03016568	0.410526	31	343		21	344
AM14	contig317359			Un_AADN03016568	0.46875	1797	1609		24	215
AM14	contig895559			Un_AADN03016568	0.468354	6	272		24	293
AM14	contig391009			Un_AADN03016568	0.5	421	224		27	224
AM14	contig113381			Un_AADN03016568	0.401408	1904	1431		30	506
AM14	contig367933			Un_AADN03016568	0.427184	620	927		33	344
AM14	contig546147			Un_AADN03016568	0.455882	224	421		33	242
AM14	contig171078			Un_AADN03016568	0.4375	200	9		36	227
AM14	contig343545			Un_AADN03016568	0.4	755	282		36	515
AM14	contig693133			Un_AADN03016568	0.449275	1	336		39	515
AM14	contig157813			Un_AADN03016568	0.427419	918	1322		63	470
AM14	contig344693			Un_AADN03016568	0.413793	577	1185		63	680
AM14	contig361088			Un_AADN03016568	0.401274	72	704		63	701
AM14	contig66604			Un_AADN03016568	0.421053	416	3		63	482
AM14	contig987602			Un_AADN03016568	0.44	264	115		63	212
AM14	contig619408			Un_AADN03016568	0.470588	194	42		66	218
AM14	contig146682			Un_AADN03016568	0.5	602	883		69	350
AM14	contig644270			Un_AADN03016568	0.462963	244	405		69	230
AM14	contig64502			Un_AADN03016568	0.45098	454	285		69	236
AM14	contig363628			Un_AADN03016568	0.432099	32	420		72	464
AM14	contig88175			Un_AADN03016568	0.421875	705	274		72	506
AM14	contig44992			Un_AADN03016568	0.444444	1030	842		78	266
AM14	contig345364			Un_AADN03016568	0.413043	428	831		87	497
AM14	contig08811			Un_AADN03016568	0.43	6	405		99	506
AM14	contig57712			Un_AADN03016568	0.438095	16	421		99	515
AM14	contig439082			Un_AADN03016568	0.409524	8	370		141	506
AM14	contig149713			Un_AADN03016568	0.495146	702	358		162	512
AM14	contig222511			Un_AADN03016568	0.404494	751	485		249	515
AM14	contig388221			Un_AADN03016568	0.409091	72	771		249	968
AM14	contig422557			Un_AADN03016568	0.421053	477	243		249	482
AM14	contig223453			Un_AADN03016568	0.47561	293	538		264	509
AM14	contig55905			Un_AADN03016568	0.444444	324	82		264	506
AM14	contig726785			Un_AADN03016568	0.434211	421	171		264	515
AM14	contig144919			Un_AADN03016568	0.425	362	123		267	506
AM14	contig217467			Un_AADN03016568	0.402597	30	268		267	503
AM14	contig356105			Un_AADN03016568	0.425	341	103		267	506
AM14	contig358266			Un_AADN03016568	0.5	959	718		273	515
AM14	contig405735			Un_AADN03016568	0.405063	158	397		273	515
AM14	contig66217			Un_AADN03016568	0.438596	204	3		276	476
AM14	contig78376			Un_AADN03016568	0.428571	137	367		276	506
AM14	contig355703			Un_AADN03016568	0.40458	2	755		282	1049
AM14	contig224888			Un_AADN03016568	0.430769	246	52		312	506
AM14	contig90572			Un_AADN03016568	0.466667	181	2		327	506
AM14	contig58418			Un_AADN03016568	0.41573	6	335		375	701
AM14	contig629245			Un_AADN03016568	0.447368	26	344		375	695
AM14	contig141117			Un_AADN03016568	0.517857	2	277		438	707
AM14	contig497246			Un_AADN03016568	0.432692	1	597		447	1049
AM14	contig211339			Un_AADN03016568	0.421687	12	430		636	1052
AM14	contig122578			Un_AADN03016568	0.4	955	614		642	1046
AM14	contig259547			Un_AADN03016568	0.452055	56	322		786	1052
AM14	contig357408			Un_AADN03016568	0.472973	844	575		786	1055
AM14	contig146263			Un_AADN03016568	0.436364	873	709		885	1049
AM14	contig90249			Un_AADN03016568	0.454545	277	113		885	1049
AM14	contig153843			Un_AADN03016568	0.462963	198	37		891	1052
AM14	contig247601			Un_AADN03016568	0.481481	248	87		891	1052
AM14	contig254332			Un_AADN03016568	0.509434	23	181		891	1049
AM14	contig278872			Un_AADN03016568	0.47561	8	238		891	1122
AM14	contig318832			Un_AADN03016568	0.423077	84	239		891	1046
AM14	contig345512			Un_AADN03016568	0.447059	939	710		891	1122
AM14	contig377070			Un_AADN03016568	0.509434	649	491		891	1049
AM14	contig390511			Un_AADN03016568	0.407407	211	372		891	1052
AM14	contig432519			Un_AADN03016568	0.403846	529	374		891	1046
AM14	contig58241			Un_AADN03016568	0.442308	210	55		891	1046
AM14	contig670179			Un_AADN03016568	0.45283	305	147		891	1049
AM14	contig69529			Un_AADN03016568	0.481481	1202	1041		891	1052
AM14	contig73022			Un_AADN03016568	0.401961	29	367		891	1230
AM14	contig782012			Un_AADN03016568	0.472727	318	154		891	1055
AM14	contig97078			Un_AADN03016568	0.4	588	439		894	1043
AM14	contig470612			Un_AADN03016568	0.433962	370	212		897	1055
AM14	contig448300			Un_AADN03016568	0.42	674	525		903	1052
AM14	contig1101698			Un_AADN03016568	0.773109	162	3		951	1111
AM14	contig36903	MAX protein max isoform a		Un_AADN03016962	0.693548	995	868		649	522
AM14	contig659266			Un_AADN03017473	0.407407	88	396		1060	746
AM14	contig426877			Un_AADN03017473	0.4	245	596		1120	770
AM14	contig320390	ERVW-1 HERV-W_7q21.2 provirus ancestral Env polyprotein precursor		Un_AADN03018149	0.4	473	871		866	378
AM14	contig418819			Un_AADN03018149	0.414286	32	555		893	393
AM14	contig161744			Un_AADN03018506	0.433628	289	725		8743	9179
AM14	contig29851			Un_AADN03020185	0.6	150	1		6989	7138
AM14	contig230274			Un_AADN03020210	0.412698	524	144		12598	13002
AM14	contig651118	LOC100289269 PREDICTED: hypothetical protein LOC100289269		Un_AADN03022685	0.902439	320	146		40	217
AM14	contig589160			Un_AADN03022685	0.44	153	302		2751	2602
AM14	contig946922			Un_AADN03023177	0.513158	297	60		8953	9183
AM14	contig771745			Un_AADN03023737	0.442308	312	157		722	567
AM14	contig819452			Un_AADN03023737	0.442308	319	164		722	567
AM14	contig572102			Un_AADN03024459	0.423077	103	258		3481	3326
AM14	contig496884			Un_AADN03025721	0.442105	130	494		1711	2097
AM14	contig76405			Un_AADN03025721	0.426966	291	4		1828	2133
AM14	contig29828			Un_AADN03025721	0.462963	1	162		3313	3474
AM14	contig139635	ARHGAP5 rho GTPase-activating protein 5 isoform a		Un_AADN03025913	0.458182	1975	2955		2893	3864
AM14	contig661272	PEG10 retrotransposon-derived protein PEG10 isoform 3		Un_JH375661	0.407407	286	447		5638	5477
AM14	contig785846			Un_JH375678	0.402299	25	354		870	1187
AM14	contig632462			Un_JH375703	0.569444	32	282		3141	2890
AM14	contig48635	HARBI1 putative nuclease HARBI1		Un_JH375703	0.403509	20	406		3891	3526
AM14	contig633503			Un_JH375720	0.413793	3	491		42002	42438
AM14	contig84436			Un_JH375720	0.421053	37	264		42412	42639
AM14	contig842398			Un_JH375720	0.506494	36	286		43028	43279
AM14	contig317593	C12orf41 hypothetical protein LOC54934		Un_JH375755	0.603774	2455	2206		8423	8174
AM14	contig29815			Un_JH375824	0.45614	8	397		7147	6773
AM14	contig563812			Un_JH375869	0.466667	203	352		3430	3205
AM14	contig548746			Un_JH376407	0.573529	297	509		70755	71082
AM14	contig93127			W	0.4	174	10		315755	315591
AM14	contig358937	RTL1 retrotransposon-like protein 1		W	0.407407	924	763		434459	434620
AM14	contig691813			W	0.403509	374	9		541052	541435
AM14	contig823793			W	0.430769	21	407		541232	542209
AM14	contig29838			W	0.448276	528	76		759800	760261
AM14	contig946306			W	0.444444	31	270		759851	760132
AM14	contig564033			W_AADN03011164_random	0.425	225	519		47413	39786
AM14	contig117940			W_AADN03011203_random	0.45098	245	93		2017	1865
AM14	contig239271			W_AADN03011203_random	0.45098	299	147		2017	1865
AM14	contig255916			W_AADN03011203_random	0.431373	177	329		2017	1865
AM14	contig543049			W_AADN03011203_random	0.45098	309	157		2017	1865
AM14	contig592280			W_AADN03011203_random	0.45098	250	402		2017	1865
AM14	contig652951			W_AADN03011203_random	0.45098	260	412		2017	1865
AM14	contig698814			W_AADN03011203_random	0.45098	212	364		2017	1865
AM14	contig730157			W_AADN03011203_random	0.45098	219	371		2017	1865
AM14	contig486450			W_JH375231_random	0.453125	21	454		6112	5684
AM14	contig210444			W_JH375231_random	0.519685	781	1250		6241	5759
AM14	contig1018819			W_JH375232_random	0.459459	2	232		193937	193292
AM14	contig464352			W_JH375236_random	0.472973	2	481		22089	8249
AM14	contig594655			W_JH375236_random	0.410526	190	2		22176	8572
AM14	contig610574			W_JH375236_random	0.438272	153	7		22176	8614
AM14	contig129128			W_JH375236_random	0.44	247	98		24776	10354
AM14	contig104719			W_JH375236_random	0.463918	314	627		40879	41192
AM14	contig222675	PAPLN papilin		Z	0.540698	157	852		20278416	20258579
AM14	contig105095	ANXA1 annexin A1		Z	0.634921	283	663		35888308	35891846
AM14	contig393453	FBP2 fructose-1,6-bisphosphatase isozyme 2		Z	0.650794	580	762		41301684	41301869
AM14	contig34241			Z	0.409836	279	85		42134287	42134478
AM14	contig826814			Z	0.438356	403	148		43242239	43241986
AM14	contig418083			Z	0.438596	295	465		49301075	49300905
AM14	contig58697	PEG10 retrotransposon-derived protein PEG10 isoform 3		Z	0.423729	182	6		49301081	49300905
AM14	contig324264			Z	0.4	312	536		57742646	57742870
AM14	contig779811			Z	0.463158	138	434		57742646	57742945
AM14	contig69233			Z	0.416667	224	9		57742667	57742882
AM14	contig770370			Z	0.416667	219	434		57742667	57742882
AM14	contig106144			Z	0.410959	12	210		57742685	57742882
AM14	contig25962			Z	0.426087	330	674		57742691	57743035
AM14	contig748310			Z	0.427083	21	374		57742697	57743050
AM14	contig438599			Z	0.444444	431	619		57742706	57742894
AM14	contig741278			Z	0.4	23	322		57742796	57743095
AM14	contig352561			Z	0.43956	765	1059		57742799	57743095
AM14	contig823731			Z	0.421053	93	377		57742802	57743086
AM14	contig120826			Z	0.402174	527	252		57742820	57743095
AM14	contig398951			Z	0.423913	302	27		57742820	57743095
AM14	contig130550			Z	0.431373	34	186		57742898	57743050
AM14	contig493091			Z	0.428571	228	40		57742907	57743095
AM14	contig656341			Z	0.505263	459	142		61929184	61929501
AM14	contig743968			Z	0.554217	21	339		61929184	61929501
AM13	contig316944	MICAL1 NEDD9-interacting protein with calponin homology and LIM domains isoform 2		26	0.677083	2067	1807		25263	25688
AM13	contig314845	TEAD3 transcriptional enhancer factor TEF-5		26	0.654206	487	373		33554	33668
AM13	contig644068	TEAD3 transcriptional enhancer factor TEF-5		26	0.699115	330	137		34261	34068
AM13	contig341038	TEAD3 transcriptional enhancer factor TEF-5		26	0.699115	800	700		43104	43204
AM13	contig332052	TULP1 tubby-related protein 1		26	0.70303	736	543		56930	56737
AM13	contig968197	FKBP5 peptidyl-prolyl cis-trans isomerase FKBP5 isoform 1		26	0.579618	197	74		65137	65260
AM13	contig320432	LHFPL5 tetraspan membrane protein of hair cell stereocilia		26	0.625698	548	325		91865	91642
AM13	contig96001	SRPK1 serine/threonine-protein kinase SRPK1		26	0.676056	179	5		95400	95574
AM13	contig96000	SRPK1 serine/threonine-protein kinase SRPK1		26	0.807339	162	3		96728	96158
AM13	contig95999	SRPK1 serine/threonine-protein kinase SRPK1		26	0.901961	83	232		105692	104714
AM13	contig188913	MAPK14 mitogen-activated protein kinase 14 isoform 1		26	0.782946	3049	2896		145391	145994
AM13	contig223734	MAPK13 mitogen-activated protein kinase 13		26	0.632184	466	215		154753	170259
AM13	contig822691	BRPF3 bromodomain and PHD finger-containing protein 3		26	0.669421	351	184		184754	184587
AM13	contig716871	BRPF3 bromodomain and PHD finger-containing protein 3		26	0.754717	160	2		191646	191488
AM13	contig332418	BRPF3 bromodomain and PHD finger-containing protein 3		26	0.647059	898	726		199975	199803
AM13	contig156400	TBC1D22B TBC1 domain family member 22B		26	0.710345	239	77		204495	204657
AM13	contig156399	TBC1D22B TBC1 domain family member 22B		26	0.739496	693	581		205449	205561
AM13	contig156398	TBC1D22B TBC1 domain family member 22B		26	0.625	323	220		213415	213518
AM13	contig211894	PIM1 proto-oncogene serine/threonine-protein kinase pim-1		26	0.54902	2	154		225576	225424
AM13	contig202938	CACNA1S voltage-dependent L-type calcium channel subunit alpha-1S		26	0.736364	253	144		261845	261736
AM13	contig314469	ELF3 ETS-related transcription factor Elf-3		26	0.648438	4058	3865		312982	313175
AM13	contig316084	GPR37L1 endothelin B receptor-like protein 2 precursor		26	0.553381	1559	986		339231	338658
AM13	contig230226	PTPRB receptor-type tyrosine-protein phosphatase beta isoform d precursor		26	0.418605	75	551		376777	376986
AM13	contig735314	PTPRB receptor-type tyrosine-protein phosphatase beta isoform d precursor		26	0.403101	3	434		378947	380208
AM13	contig378966	PTPRJ receptor-type tyrosine-protein phosphatase eta isoform 1 precursor		26	0.447368	5	232		384115	384342
AM13	contig162813	PTPRB receptor-type tyrosine-protein phosphatase beta isoform d precursor		26	0.447368	276	506		392083	392411
AM13	contig162814	PTPRB receptor-type tyrosine-protein phosphatase beta isoform d precursor		26	0.450549	51	320		392589	393339
AM13	contig234324	LGR6 leucine-rich repeat-containing G-protein coupled receptor 6 isoform 2		26	0.622727	618	377		444300	444059
AM13	contig202881	ZC3H11A zinc finger CCCH domain-containing protein 11A		26	0.603774	2108	1952		481245	481395
AM13	contig319648	RDBP negative elongation factor E		26	0.692308	974	1132		483728	483495
AM13	contig751003	SKIV2L helicase SKI2W		26	0.487179	176	406		487172	487651
AM13	contig461787	SKIV2L helicase SKI2W		26	0.43956	54	320		494212	494825
AM13	contig930717	KLHL12 kelch-like protein 12		26	0.447761	58	255		502316	503162
AM13	contig314361	KDM5B lysine-specific demethylase 5B		26	0.535411	2051	1709		554830	555172
AM13	contig784730	IPO9 importin-9		26	0.813559	430	342		563957	564045
AM13	contig144629	IPO9 importin-9		26	0.738318	222	125		564606	564703
AM13	contig144628	IPO9 importin-9		26	0.715909	2648	2377		572846	573117
AM13	contig394619			26	0.607843	323	475		638922	639074
AM13	contig328347	NAV1 neuron navigator 1 isoform 2		26	0.637931	1073	910		641187	641024
AM13	contig390773	NAV1 neuron navigator 1 isoform 2		26	0.641975	21	274		643708	644205
AM13	contig533104	SYT1 synaptotagmin-1		26	0.580838	223	54		662917	662748
AM13	contig786191	PPP1R12B protein phosphatase 1 regulatory subunit 12B isoform g		26	0.753846	1	162		679632	670338
AM13	contig250383	PPP1R12B protein phosphatase 1 regulatory subunit 12B isoform g		26	0.539683	323	540		689593	680561
AM13	contig319102	PPP1R12B protein phosphatase 1 regulatory subunit 12B isoform a		26	0.5	1275	1088		724653	724466
AM13	contig140550	CSRP1 cysteine and glycine-rich protein 1 isoform 1		26	0.680672	239	121		760116	759998
AM13	contig191447	PHLDA3 pleckstrin homology-like domain family A member 3		26	0.805825	619	281		767679	768011
AM13	contig324859	TNNI1 troponin I, slow skeletal muscle		26	0.664336	710	634		775527	775451
AM13	contig333752	TNNT2 troponin T, cardiac muscle isoform 3		26	0.711712	355	960		794152	796116
AM13	contig40077	PKP1 plakophilin-1 isoform 1b		26	0.477477	1035	845		843836	843646
AM13	contig188825	IGFN1 immunoglobulin-like and fibronectin type III domain-containing protein 1		26	0.469388	1	294		855020	854727
AM13	contig188824	IGFN1 immunoglobulin-like and fibronectin type III domain-containing protein 1		26	0.49359	8	463		856091	855310
AM13	contig423769	IGFN1 immunoglobulin-like and fibronectin type III domain-containing protein 1		26	0.552239	542	742		859195	858995
AM13	contig738099	IGFN1 immunoglobulin-like and fibronectin type III domain-containing protein 1		26	0.444444	451	182		865006	864737
AM13	contig390943	IGFN1 immunoglobulin-like and fibronectin type III domain-containing protein 1		26	0.521739	428	87		871326	869272
AM13	contig325622	MGAT4C alpha-1,3-mannosyl-glycoprotein 4-beta-N-acetylglucosaminyltransferase C		26	0.490662	1186	587		898069	898668
AM13	contig57743	TMEM183A transmembrane protein 183A		26	0.555556	183	2		905418	905599
AM13	contig57749	TMEM183A transmembrane protein 183A		26	0.570175	184	12		905418	905590
AM13	contig57741	TMEM183A transmembrane protein 183A		26	0.676768	570	416		912101	911947
AM13	contig352763	MYOG myogenin		26	0.738372	1108	916		963510	963318
AM13	contig201561	MYBPHL myosin-binding protein H-like		26	0.668675	208	93		994428	994543
AM13	contig208117	DENND2D DENN domain-containing protein 2D		26	0.663636	865	509		1014148	1015602
AM13	contig208116	DENND2D DENN domain-containing protein 2D		26	0.636364	905	582		1018448	1018901
AM13	contig319988	CEPT1 choline/ethanolaminephosphotransferase 1		26	0.616766	460	258		1045517	1045719
AM13	contig217122	UBE2T ubiquitin-conjugating enzyme E2 T		26	0.603448	136	315		1081705	1082124
AM13	contig731409	UBE2T ubiquitin-conjugating enzyme E2 T		26	0.732394	42	256		1081705	1082705
AM13	contig319578	ADIPOR1 adiponectin receptor protein 1		26	0.634409	1251	1097		1093629	1093475
AM13	contig145810	TIMM17A mitochondrial import inner membrane translocase subunit Tim17-A		26	0.710526	1151	958		1099373	1099032
AM13	contig231601	KIAA1324 hypothetical protein LOC57535 precursor		26	0.653846	3	149		1135777	1136472
AM13	contig318350	SARS seryl-tRNA synthetase, cytoplasmic		26	0.714286	269	580		1139128	1140026
AM13	contig70585	FAM40B hypothetical protein LOC57464 isoform b		26	0.772277	556	354		1269902	1270104
AM13	contig333635	KCNA2 potassium voltage-gated channel subfamily A member 2 isoform a		26	0.643382	659	187		1412996	1413468
AM13	contig826903	KCNA2 potassium voltage-gated channel subfamily A member 2 isoform b		26	0.522936	410	358		1414066	1414014
AM13	contig374204	PNPLA1 patatin-like phospholipase domain-containing protein 1 isoform 3		26	0.627451	319	323		1463426	1470780
AM13	contig303950			26	0.526316	174	4		1477255	1477085
AM13	contig70037	SRSF3 serine/arginine-rich splicing factor 3		26	0.635659	131	1		1528531	1528401
AM13	contig590602	SRSF3 serine/arginine-rich splicing factor 3		26	0.625	487	288		1528549	1528350
AM13	contig70032			26	0.795322	442	270		1530280	1530452
AM13	contig217797	MTCH1 mitochondrial carrier homolog 1		26	0.630952	1	264		1617561	1614867
AM13	contig217799	MTCH1 mitochondrial carrier homolog 1		26	0.5	207	38		1618688	1618519
AM13	contig574532	SOX13 transcription factor SOX-13		26	0.588235	237	85		1652407	1652559
AM13	contig207204	PIK3C2B phosphatidylinositol-4-phosphate 3-kinase C2 domain-containing subunit beta		26	0.566667	292	121		1739170	1739341
AM13	contig344050	PIK3C2B phosphatidylinositol-4-phosphate 3-kinase C2 domain-containing subunit beta		26	0.572581	206	922		1747102	1746392
AM13	contig360935	MDM4 protein Mdm4 isoform 1		26	0.696429	611	447		1771052	1771785
AM13	contig183289	RBBP5 retinoblastoma-binding protein 5 isoform 2		26	0.699301	717	576		1961863	1961722
AM13	contig154614	DSTYK dual serine/threonine and tyrosine protein kinase isoform 1		26	0.712329	125	28		1967915	1968012
AM13	contig55795	DSTYK dual serine/threonine and tyrosine protein kinase isoform 2		26	0.605634	149	10		1971227	1971366
AM13	contig173848	KLHDC8A kelch domain-containing protein 8A		26	0.642857	919	816		2033313	2033210
AM13	contig347404	KLF15 Krueppel-like factor 15		26	0.82	135	284		2159917	2159768
AM13	contig803045	ZNF76 zinc finger protein 76		26	0.474453	47	415		2161691	2159843
AM13	contig707434	RAB7L1 ras-related protein Rab-7L1 isoform 1		26	0.65625	214	23		2225955	2225046
AM13	contig214429	PM20D1 probable carboxypeptidase PM20D1 precursor		26	0.567568	4	561		2256538	2252189
AM13	contig202585	RAB7L1 ras-related protein Rab-7L1 isoform 1		26	0.544041	452	379		2292023	2225840
AM13	contig849101	SRGAP2 SLIT-ROBO Rho GTPase-activating protein 2 isoform c		26	0.747368	336	233		2354432	2354329
AM13	contig439561	IKBKE inhibitor of nuclear factor kappa-B kinase subunit epsilon isoform 2		26	0.6	286	162		2420349	2420225
AM13	contig316427	EIF2D eukaryotic translation initiation factor 2D isoform 1		26	0.612245	1907	1661		2457611	2457158
AM13	contig205858	MAPKAPK2 MAP kinase-activated protein kinase 2 isoform 2		26	0.739583	187	39		2490379	2490527
AM13	contig250255	MAPKAPK2 MAP kinase-activated protein kinase 2 isoform 2		26	0.613793	982	846		2493590	2493454
AM13	contig205857	MAPKAPK2 MAP kinase-activated protein kinase 2 isoform 2		26	0.625954	452	310		2493600	2493458
AM13	contig372871	IL10 interleukin-10 precursor		26	0.692308	381	618		2505016	2504424
AM13	contig210756	YOD1 ubiquitin thioesterase OTU1		26	0.57177	478	2		2559094	2559570
AM13	contig210758	YOD1 ubiquitin thioesterase OTU1		26	0.654545	179	25		2559310	2559464
AM13	contig80166	SVEP1 sushi, von Willebrand factor type A, EGF and pentraxin domain-containing protein 1		26	0.43	117	4		2585441	2624578
AM13	contig318746	CR2 complement receptor type 2 isoform 2 precursor		26	0.416667	738	2219		2614428	2616007
AM13	contig80167	CD55 complement decay-accelerating factor isoform 2 precursor		26	0.416342	110	546		2622600	2629687
AM13	contig335325			26	0.831776	636	535		2641702	2641602
AM13	contig321522	PLXNA2 plexin-A2 precursor		26	0.763838	1690	1404		2714240	2712907
AM13	contig363857	PLXNA2 plexin-A2 precursor		26	0.671642	991	891		2731850	2731950
AM13	contig251199	G0S2 G0/G1 switch regulatory protein 2		26	0.8	198	362		3082369	3082533
AM13	contig58031	HSD11B1 corticosteroid 11-beta-dehydrogenase isozyme 1		26	0.598361	458	248		3087400	3088182
AM13	contig58030	HSD11B1 corticosteroid 11-beta-dehydrogenase isozyme 1		26	0.557143	1249	1040		3091140	3091349
AM13	contig117895	TRAF3IP3 TRAF3-interacting JNK-activating modulator		26	0.545455	464	111		3102346	3103169
AM13	contig212385	C1orf74 hypothetical protein LOC148304		26	0.444444	821	498		3107272	3106949
AM13	contig364621	IRF6 interferon regulatory factor 6 isoform 1		26	0.606695	1003	784		3109593	3109812
AM13	contig902161	ATP5F1 ATP synthase subunit b, mitochondrial precursor		26	0.627451	95	247		3157572	3157724
AM13	contig363367	ATP5F1 ATP synthase subunit b, mitochondrial precursor		26	0.72973	579	800		3159508	3159930
AM13	contig380925	RAP1B ras-related protein Rap-1b precursor		26	0.839286	882	735		3194225	3194371
AM13	contig217576	RAP1A ras-related protein Rap-1A precursor		26	0.779412	804	677		3194368	3194241
AM13	contig408863	C1orf183 hypothetical protein LOC55924 isoform 2		26	0.621118	347	43		3209539	3209843
AM13	contig318076	DDX20 probable ATP-dependent RNA helicase DDX20		26	0.53719	840	2340		3230670	3232518
AM13	contig204237	CTTNBP2NL CTTNBP2 N-terminal-like protein		26	0.722222	190	426		3408624	3408860
AM13	contig320040	ST7 suppressor of tumorigenicity 7 protein isoform a		26	0.588235	999	848		3463003	3462852
AM13	contig722671	ST7 suppressor of tumorigenicity 7 protein isoform a		26	0.803279	96	3		3471539	3471446
AM13	contig314678	MOV10 putative helicase MOV-10		26	0.5625	3236	2925		3488735	3489109
AM13	contig581208	RHOA transforming protein RhoA precursor		26	0.699187	474	332		3492873	3493015
AM13	contig696034	PPM1H protein phosphatase 1H		26	0.617978	160	19		3499886	3499745
AM13	contig209431	SLC16A1 monocarboxylate transporter 1		26	0.641834	1330	852		3555739	3556217
AM13	contig411877	LRIG2 leucine-rich repeats and immunoglobulin-like domains protein 2 precursor		26	0.611842	763	450		3589287	3588974
AM13	contig135257	LRIG2 leucine-rich repeats and immunoglobulin-like domains protein 2 precursor		26	0.675	2	241		3592820	3593059
AM13	contig1041162	MAGI3 membrane-associated guanylate kinase, WW and PDZ domain-containing protein 3 isoform 1		26	0.68	226	2		3640659	3640883
AM13	contig210889	MAGI3 membrane-associated guanylate kinase, WW and PDZ domain-containing protein 3 isoform 1		26	0.659341	831	550		3648358	3649342
AM13	contig123032	PHTF1 putative homeodomain transcription factor 1		26	0.717172	592	308		3671277	3670715
AM13	contig1042451	RSBN1 round spermatid basic protein 1		26	0.660494	195	18		3675040	3675217
AM13	contig688362	RSBN1 round spermatid basic protein 1		26	0.728261	345	207		3677653	3677791
AM13	contig520835	RSBN1 round spermatid basic protein 1		26	0.764706	130	3		3678347	3678220
AM13	contig201637	AP4B1 AP-4 complex subunit beta-1		26	0.473451	789	578		3709577	3709788
AM13	contig201636	AP4B1 AP-4 complex subunit beta-1		26	0.602041	206	541		3711893	3711459
AM13	contig377326	DCLRE1B 5' exonuclease Apollo		26	0.517949	736	146		3712573	3713228
AM13	contig715823	HIPK1 homeodomain-interacting protein kinase 1 isoform 3		26	0.646154	169	334		3719597	3719766
AM13	contig201610	HIPK1 homeodomain-interacting protein kinase 1 isoform 3		26	0.686813	682	507		3729580	3729755
AM13	contig03549	OLFML3 olfactomedin-like protein 3 precursor		26	0.770642	256	1326		3743227	3744594
AM13	contig481290	SYT6 synaptotagmin-6		26	0.481013	303	11		3762736	3763028
AM13	contig617283	TRIM33 E3 ubiquitin-protein ligase TRIM33 isoform beta		26	0.808989	28	300		3792807	3792538
AM13	contig159487	TRIM33 E3 ubiquitin-protein ligase TRIM33 isoform beta		26	0.659091	149	2		3796164	3796017
AM13	contig159484	TRIM33 E3 ubiquitin-protein ligase TRIM33 isoform beta		26	0.745455	168	2		3797208	3797042
AM13	contig799638	TRIM33 E3 ubiquitin-protein ligase TRIM33 isoform beta		26	0.681416	385	258		3803477	3803604
AM13	contig345947	BCAS2 pre-mRNA-splicing factor SPF27		26	0.903226	156	458		3814017	3813577
AM13	contig205089	DENND2C DENN domain-containing protein 2C		26	0.6	159	3		3815336	3815492
AM13	contig205125	DENND2C DENN domain-containing protein 2C		26	0.465753	929	673		3826872	3826042
AM13	contig334811	AMPD2 AMP deaminase 2 isoform 3		26	0.516129	552	2		3836518	3835039
AM13	contig68288	CSDE1 cold shock domain-containing protein E1 isoform 1		26	0.649215	1148	955		3857010	3857203
AM13	contig68286	CSDE1 cold shock domain-containing protein E1 isoform 2		26	0.649038	215	1		3862889	3862675
AM13	contig614931	CSDE1 cold shock domain-containing protein E1 isoform 2		26	0.782946	206	79		3863714	3863841
AM13	contig68285			26	0.883333	93	6		3865439	3865352
AM13	contig68287	CSDE1 cold shock domain-containing protein E1 isoform 2		26	0.755396	139	10		3866691	3861621
AM13	contig655928	CSDE1 cold shock domain-containing protein E1 isoform 2		26	0.763514	352	220		3866694	3861621
AM13	contig68281			26	0.757143	273	168		3868471	3868576
AM13	contig458355	SYCP1 synaptonemal complex protein 1		26	0.641509	193	498		3895955	3897241
AM13	contig397555	TSHB thyrotropin subunit beta precursor		26	0.65	557	318		3923948	3924187
AM13	contig316540	TSPAN2 tetraspanin-2		26	0.588235	2475	2338		3946951	3943848
AM13	contig342017	NGF beta-nerve growth factor precursor		26	0.594203	1058	886		3969597	3969769
AM13	contig320686	FANCE Fanconi anemia group E protein		26	0.471795	127	1671		4025879	4022289
AM13	contig183006	PPARD peroxisome proliferator-activated receptor delta isoform 4		26	0.644444	246	9		4031358	4031595
AM13	contig552016	RPL10A 60S ribosomal protein L10a		26	0.859649	92	2		4075745	4075835
AM13	contig02955	RPL10A 60S ribosomal protein L10a		26	0.751634	333	221		4075867	4075755
AM13	contig462224	SCUBE3 signal peptide, CUB and EGF-like domain-containing protein 3 precursor		26	0.587879	219	45		4082463	4082289
AM13	contig133507	SCUBE3 signal peptide, CUB and EGF-like domain-containing protein 3 precursor		26	0.73913	152	50		4094835	4094937
AM13	contig251949	ANKS1A ankyrin repeat and SAM domain-containing protein 1A		26	0.6	291	17		4185071	4185345
AM13	contig94416	TAF11 transcription initiation factor TFIID subunit 11		26	0.949153	135	314		4215482	4216816
AM13	contig349695	UHRF1BP1 UHRF1-binding protein 1		26	0.622951	180	65		4231898	4232013
AM13	contig358888	SNRPC U1 small nuclear ribonucleoprotein C		26	0.927273	149	301		4251736	4251199
AM13	contig315836	C6orf106 chromosome 6 open reading frame 106 isoform a		26	0.676806	931	604		4273194	4272867
AM13	contig317552	SPDEF SAM pointed domain-containing Ets transcription factor		26	0.711864	753	590		4299460	4299297
AM13	contig79413	RPS10 40S ribosomal protein S10		26	0.688742	162	6		4320240	4320084
AM13	contig318471	LEMD2 LEM domain-containing protein 2 isoform 1		26	0.579439	1877	1533		4533211	4534821
AM13	contig396645	IP6K3 inositol hexakisphosphate kinase 3		26	0.516949	245	598		4551695	4552048
AM13	contig576901	C6orf125 hypothetical protein LOC84300		26	0.621429	170	34		4555017	4554881
AM13	contig453512	ITPR3 inositol 1,4,5-trisphosphate receptor type 3		26	0.768657	668	469		4568181	4567982
AM13	contig47528	ITPR3 inositol 1,4,5-trisphosphate receptor type 3		26	0.662857	852	678		4577857	4577683
AM13	contig47527	ITPR3 inositol 1,4,5-trisphosphate receptor type 3		26	0.634146	2234	1972		4579708	4579970
AM13	contig409969	BAK1 bcl-2 homologous antagonist/killer		26	0.576923	207	13		4625154	4624963
AM13	contig376738	TSPO translocator protein isoform PBR		26	0.527174	428	241		4640217	4640404
AM13	contig140481	APOBEC2 probable C-_U-editing enzyme APOBEC-2		26	0.641791	319	720		4654501	4654902
AM13	contig98185	C6orf130 hypothetical protein LOC221443		26	0.66055	188	598		4659274	4658071
AM13	contig333358	TFEB transcription factor EB		26	0.463918	102	526		4962139	4961801
AM13	contig767293	TFEB transcription factor EB		26	0.507042	214	8		4963615	4963158
AM13	contig420039	PGC gastricsin isoform 2 preproprotein		26	0.793103	576	415		4984394	4983766
AM13	contig326091	TOMM6 mitochondrial import receptor subunit TOM6 homolog		26	0.773585	1542	1393		5019592	5019821
AM13	contig348905	MED20 mediator of RNA polymerase II transcription subunit 20		26	0.613546	908	655		5058833	5058580
AM13	contig322914	BYSL bystin		26	0.616162	932	716		5063094	5062878
AM13	contig930133	CCND3 G1/S-specific cyclin-D3 isoform 2		26	0.7125	9	335		5077388	5075581
AM13	contig824716	TAF8 transcription initiation factor TFIID subunit 8		26	0.761194	163	315		5104947	5105102
AM13	contig320654	TAF8 transcription initiation factor TFIID subunit 8		26	0.903226	327	515		5106514	5107131
AM13	contig356405	C1orf88 pitchfork		26	0.452229	60	548		5114565	5112861
AM13	contig318068	CHIT1 chitotriosidase-1 precursor		26	0.571429	1087	1509		5124116	5123437
AM13	contig201565	CHIT1 chitotriosidase-1 precursor		26	0.533679	1752	1326		5125592	5124685
AM13	contig483640	CHIT1 chitotriosidase-1 precursor		26	0.605505	509	411		5131032	5116100
AM13	contig525670	CHIA acidic mammalian chitinase isoform c		26	0.525	58	282		5131262	5130934
AM13	contig318399	FMOD fibromodulin precursor		26	0.486762	1833	1138		5171804	5171313
AM13	contig144371	ATP2B4 plasma membrane calcium-transporting ATPase 4 isoform 4a		26	0.742857	443	250		5260241	5260434
AM13	contig442552	ATP2B4 plasma membrane calcium-transporting ATPase 4 isoform 4a		26	0.713542	407	206		5267261	5267462
AM13	contig144369	ATP2B4 plasma membrane calcium-transporting ATPase 4 isoform 4a		26	0.57764	2386	2203		5271031	5270848
AM13	contig144368	ATP2B1 plasma membrane calcium-transporting ATPase 1 isoform 1b		26	0.72973	132	3		5278226	5278097
AM13	contig09863	DAD1 dolichyl-diphosphooligosaccharide--protein glycosyltransferase subunit DAD1		27	0.715909	372	240		118821	118689
AM13	contig740842	LOC100510678 PREDICTED: hypothetical protein LOC100510678		27	0.475243	372	154		429208	259268
AM13	contig600649	LOC100510678 PREDICTED: hypothetical protein LOC100510678		27	0.445985	486	373		434625	300573
AM13	contig183455	GOSR2 Golgi SNAP receptor complex member 2 isoform A		27	0.651376	1292	1130		1079147	1078985
AM13	contig671135	GOSR2 Golgi SNAP receptor complex member 2 isoform C		27	0.683333	22	189		1083525	1081200
AM13	contig183457	GOSR2 Golgi SNAP receptor complex member 2 isoform C		27	0.820896	107	310		1085744	1084534
AM13	contig122622	NSF vesicle-fusing ATPase		27	0.736264	649	511		1175049	1175187
AM13	contig210219	NSF vesicle-fusing ATPase		27	0.676923	372	168		1182785	1182581
AM13	contig322531	GJC1 gap junction gamma-1 protein		27	0.51875	1339	1087		1273530	1273782
AM13	contig206434	EFTUD2 116 kDa U5 small nuclear ribonucleoprotein component isoform a		27	0.625668	2543	2296		1295122	1294487
AM13	contig109283	CCDC103 coiled-coil domain-containing protein 103		27	0.569892	10	285		1303450	1304676
AM13	contig333185	DCAKD dephospho-CoA kinase domain-containing protein		27	0.507576	677	479		1335474	1335672
AM13	Mex_NM_004808_Contig_1	NMT1 glycylpeptide N-tetradecanoyltransferase 1		27	0.859155	21	380		1341598	1350183
AM13	contig316585	NMT1 glycylpeptide N-tetradecanoyltransferase 1		27	0.71223	760	621		1345801	1345662
AM13	contig316434	HEXIM1 protein HEXIM1		27	0.643478	2359	2121		1369643	1369893
AM13	contig319594	FMNL2 formin-like protein 2		27	0.643678	1916	1687		1405197	1406148
AM13	contig195925			27	0.666667	304	208		1411069	1411165
AM13	contig195923	MAP3K14 mitogen-activated protein kinase kinase kinase 14		27	0.56	218	18		1411710	1412491
AM13	contig781821	MAP3K14 mitogen-activated protein kinase kinase kinase 14		27	0.661765	242	430		1413682	1412873
AM13	contig530932	MAP3K14 mitogen-activated protein kinase kinase kinase 14		27	0.419048	359	3		1416501	1416148
AM13	contig469120	MYO1D myosin-Id		27	0.78	152	79		1451367	1451294
AM13	contig468219	MYO1D myosin-Id		27	0.549505	307	52		1472493	1472238
AM13	contig202921	MYO1D myosin-Id		27	0.72549	63	215		1500015	1500167
AM13	contig316381	PSMD11 26S proteasome non-ATPase regulatory subunit 11		27	0.612676	820	675		1504738	1504883
AM13	contig183112	FZD2 frizzled-2 precursor		27	0.7	512	2		1515526	1516036
AM13	contig254973	GPATCH8 G patch domain-containing protein 8		27	0.666667	521	329		1539552	1539744
AM13	contig203651	GRN granulins precursor		27	0.52381	92	471		1579922	1579824
AM13	contig233748	GRN granulins precursor		27	0.509091	252	854		1580329	1580240
AM13	contig108667	ARHGAP27 rho GTPase-activating protein 27 isoform c		27	0.641791	929	729		1585468	1585268
AM13	contig884129	PLEKHM1 pleckstrin homology domain-containing family M member 1		27	0.5	3	206		1592588	1592385
AM13	contig216582	PLEKHM1 pleckstrin homology domain-containing family M member 1		27	0.494624	893	620		1596595	1596868
AM13	contig192095	RDM1 RAD52 motif-containing protein 1 isoform 4		27	0.539216	693	399		1614233	1613077
AM13	contig378551	GH1 somatotropin isoform 1		27	0.591667	781	404		1619182	1618062
AM13	contig371571	SCN4A sodium channel protein type 4 subunit alpha		27	0.615748	956	127		1631496	1630667
AM13	contig745603	SCN4A sodium channel protein type 4 subunit alpha		27	0.590909	185	10		1636293	1636118
AM13	contig365532	AGPAT1 1-acyl-sn-glycerol-3-phosphate acyltransferase alpha		27	0.561404	856	681		1677443	1677268
AM13	contig138771	PSMC5 26S protease regulatory subunit 8 isoform 1		27	0.919355	64	309		1701704	1702596
AM13	contig138772	PSMC5 26S protease regulatory subunit 8 isoform 2		27	0.647826	234	5		1703043	1703272
AM13	contig204014	SMARCD2 SWI/SNF-related matrix-associated actin-dependent regulator of chromatin subfamily D member 2		27	0.770492	125	32		1706805	1706898
AM13	contig322953	ACCN1 amiloride-sensitive cation channel 1, neuronal isoform 2		27	0.738255	1343	1153		1772336	1772146
AM13	contig329388	CRHR1 corticotropin-releasing factor receptor 1 isoform 3		27	0.752212	677	572		2251030	2251135
AM13	contig208637	METTL2B methyltransferase-like protein 2B		27	0.745098	333	485		2332163	2333860
AM13	contig208636	METTL2B methyltransferase-like protein 2B		27	0.684211	129	18		2337041	2337152
AM13	contig530911	TANC2 protein TANC2		27	0.657407	396	236		2526398	2526558
AM13	contig346580	TANC2 protein TANC2		27	0.6234	1179	632		2594483	2593936
AM13	contig1074846	TANC2 protein TANC2		27	0.602273	201	29		2610190	2610362
AM13	contig350551	CYB561 cytochrome b561		27	0.451807	348	176		2636878	2637050
AM13	contig559741	ACE angiotensin-converting enzyme isoform 3 precursor		27	0.666667	275	68		2659987	2659781
AM13	contig317638	DCAF7 DDB1- and CUL4-associated factor 7		27	0.70297	1762	1569		2706304	2706497
AM13	contig485823	DCAF7 DDB1- and CUL4-associated factor 7		27	0.835616	603	495		2707123	2707231
AM13	contig342531	RNF113A RING finger protein 113A		27	0.736842	605	511		2778334	2778428
AM13	contig211872	CCDC47 coiled-coil domain-containing protein 47 precursor		27	0.677165	1139	971		2796232	2795788
AM13	contig211873	CCDC47 coiled-coil domain-containing protein 47 precursor		27	0.746988	178	93		2800836	2800751
AM13	contig477261	DDX42 ATP-dependent RNA helicase DDX42		27	0.671429	512	373		2810778	2810917
AM13	contig119267	DDX42 ATP-dependent RNA helicase DDX42		27	0.61435	617	392		2814220	2814445
AM13	contig167022	MYL4 myosin light chain 4		27	0.642857	223	76		2831790	2831643
AM13	contig202372	CDC27 cell division cycle protein 27 homolog isoform 1		27	0.677966	1668	1388		2859325	2859045
AM13	contig162669	KIAA1267 hypothetical protein LOC284058 isoform 1		27	0.588608	449	287		2885156	2884994
AM13	contig204011	KIAA1267 hypothetical protein LOC284058 isoform 1		27	0.489286	555	46		2886105	2885596
AM13	contig139643	MAPT microtubule-associated protein tau isoform 3		27	0.577143	8802	8708		2938836	2938742
AM13	contig357915	MAPT microtubule-associated protein tau isoform 3		27	0.66129	157	342		2947186	2947371
AM13	contig156209	SLC25A39 solute carrier family 25 member 39 isoform b		27	0.644444	7337	7166		2983342	2983513
AM13	contig156255	MYST2 histone acetyltransferase MYST2 isoform 5		27	0.705202	2970	2777		3086254	3086061
AM13	contig156253	MYST2 histone acetyltransferase MYST2 isoform 2		27	0.519337	538	343		3089410	3089605
AM13	contig210163	SLC35B1 solute carrier family 35 member B1		27	0.662162	461	308		3123729	3123882
AM13	contig318210	SPOP speckle-type POZ protein		27	0.638418	922	744		3153805	3153627
AM13	contig314823	NGFR tumor necrosis factor receptor superfamily member 16 precursor		27	0.432836	519	1054		3211403	3209116
AM13	contig314794	DHX8 ATP-dependent RNA helicase DHX8		27	0.674419	1976	1699		3359069	3358792
AM13	contig102193	PHB prohibitin		27	0.76087	754	615		3367852	3367991
AM13	contig133810	ZNF652 zinc finger protein 652		27	0.508197	521	303		3399829	3399605
AM13	contig321812	PHOSPHO1 phosphoethanolamine/phosphocholine phosphatase isoform 1		27	0.592233	1972	1747		3415982	3416207
AM13	contig456238	IGF2BP1 insulin-like growth factor 2 mRNA-binding protein 1 isoform 1		27	0.671233	239	58		3458352	3458533
AM13	contig314958	UBE2Z ubiquitin-conjugating enzyme E2 Z		27	0.582192	3157	2940		3482123	3481906
AM13	contig156474	CALCOCO2 calcium-binding and coiled-coil domain-containing protein 2		27	0.55	1171	953		3498437	3499034
AM13	contig852873	HOXB9 homeobox protein Hox-B9		27	0.702128	307	159		3568873	3568725
AM13	contig593050	HOXB6 homeobox protein Hox-B6		27	0.534483	168	320		3598768	3598935
AM13	contig835532	HOXB1 homeobox protein Hox-B1		27	0.611111	314	167		3663264	3663087
AM13	contig166878	SKAP1 src kinase-associated phosphoprotein 1 isoform 2		27	0.561983	83	438		3811614	3815384
AM13	contig183376	CBX1 chromobox protein homolog 1		27	0.774648	290	208		3847779	3847861
AM13	contig183375	CBX1 chromobox protein homolog 1		27	0.785714	207	95		3849547	3849435
AM13	contig219025	NFE2L1 nuclear factor erythroid 2-related factor 1		27	0.530435	1206	898		3855651	3855956
AM13	contig317944	CDK5RAP3 CDK5 regulatory subunit-associated protein 3		27	0.59375	2122	1817		3867982	3867513
AM13	contig886692	SCRN2 secernin-2 isoform 2		27	0.5	199	61		3895544	3895682
AM13	contig136282	MRPL10 39S ribosomal protein L10, mitochondrial isoform a precursor		27	0.442748	388	11		3900461	3901257
AM13	contig352268	TRIM39 tripartite motif-containing protein 39 isoform 1		27	0.452318	506	453		3974111	3974710
AM13	contig208554	MLLT6 protein AF-17		27	0.672414	274	438		3992218	3992385
AM13	contig208555	MLLT6 protein AF-17		27	0.722222	218	487		3999071	3999621
AM13	contig210688	PIP4K2B phosphatidylinositol-5-phosphate 4-kinase type-2 beta		27	0.645669	532	910		4022998	4022386
AM13	contig359321	CWC25 pre-mRNA-splicing factor CWC25 homolog		27	0.659722	759	543		4038858	4038642
AM13	contig757207	RPL23 60S ribosomal protein L23		27	0.5	444	281		4046982	4047303
AM13	contig833472	RPL23 60S ribosomal protein L23		27	0.533898	401	244		4046988	4047303
AM13	contig00456	RPL23 60S ribosomal protein L23		27	0.636364	239	107		4048079	4048211
AM13	contig890826	RPL23 60S ribosomal protein L23		27	0.688525	197	338		4048126	4047211
AM13	contig203343	LASP1 LIM and SH3 domain protein 1		27	0.644295	937	748		4068535	4068346
AM13	contig284495	PLXDC1 plexin domain-containing protein 1 precursor		27	0.768293	97	15		4097260	4097342
AM13	contig284493	PLXDC1 plexin domain-containing protein 1 precursor		27	0.709302	153	18		4098671	4098806
AM13	contig663709	CACNB2 voltage-dependent L-type calcium channel subunit beta-2 isoform 7		27	0.7	473	346		4111640	4111767
AM13	contig327640	MED1 mediator of RNA polymerase II transcription subunit 1		27	0.791667	1184	1603		4147378	4147800
AM13	contig353021	MED1 mediator of RNA polymerase II transcription subunit 1		27	0.524064	1055	838		4148054	4148271
AM13	contig318984	MED1 mediator of RNA polymerase II transcription subunit 1		27	0.622754	497	233		4150305	4150041
AM13	contig113284	CDK12 cyclin-dependent kinase 12 isoform 2		27	0.741379	871	1137		4158973	4159242
AM13	contig113283	CDK12 cyclin-dependent kinase 12 isoform 2		27	0.4925	504	2		4159828	4159326
AM13	contig113280	CDK12 cyclin-dependent kinase 12 isoform 2		27	0.544828	2574	2426		4179927	4180075
AM13	contig85470	STARD3 stAR-related lipid transfer protein 3 isoform 3		27	0.72549	5	190		4215212	4215027
AM13	contig85468	STARD3 stAR-related lipid transfer protein 3 isoform 3		27	0.760563	218	457		4222590	4224329
AM13	contig352755	PGAP3 post-GPI attachment to proteins factor 3 precursor		27	0.617647	351	194		4236223	4236380
AM13	contig441757	ERBB2 receptor tyrosine-protein kinase erbB-2 isoform b		27	0.746032	164	493		4243886	4244370
AM13	contig317383	GRB7 growth factor receptor-bound protein 7 isoform a		27	0.663043	269	133		4255242	4255106
AM13	contig407347	ZPBP2 zona pellucida-binding protein 2 isoform 1		27	0.485876	752	232		4286009	4289643
AM13	contig356215	LRRC3B leucine-rich repeat-containing protein 3B precursor		27	0.595294	1072	408		4295706	4295042
AM13	contig407744	ORMDL3 ORM1-like protein 3		27	0.712329	243	173		4303216	4303146
AM13	contig315748	PSMD3 26S proteasome non-ATPase regulatory subunit 3		27	0.668874	1546	1392		4317182	4317028
AM13	contig316042	MED24 mediator of RNA polymerase II transcription subunit 24 isoform 2		27	0.615385	646	384		4326826	4327088
AM13	contig399204	MED24 mediator of RNA polymerase II transcription subunit 24 isoform 2		27	0.591398	25	271		4333043	4331856
AM13	contig201367	THRA thyroid hormone receptor alpha isoform 1		27	0.601732	267	2		4347534	4347269
AM13	contig157175	MSL1 male-specific lethal 1 homolog		27	0.468599	379	37		4367954	4368296
AM13	contig326234	CASC3 protein CASC3		27	0.740741	184	2		4376734	4377442
AM13	contig316809	CDC6 cell division control protein 6 homolog		27	0.553571	1387	1193		4395102	4395293
AM13	contig686442	CCR7 C-C chemokine receptor type 7 precursor		27	0.429412	465	1		4470476	4470940
AM13	contig144993	SMARCE1 SWI/SNF-related matrix-associated actin-dependent regulator of chromatin subfamily E member 1		27	0.694118	1424	1243		4487539	4487358
AM13	contig501342	KRT222 keratin-like protein KRT222		27	0.666667	1	405		4504119	4501339
AM13	contig257599	KRT12 keratin, type I cytoskeletal 12		27	0.656716	3	312		4510712	4509847
AM13	Mex_NM_000223_Contig_23	KRT12 keratin, type I cytoskeletal 12		27	0.666667	1	642		4511513	4509847
AM13	contig05777	KRT12 keratin, type I cytoskeletal 12		27	0.641791	5	211		4511516	4511217
AM13	contig434964	KRT25 keratin, type I cytoskeletal 25		27	0.634921	253	441		4511588	4511400
AM13	contig05776	KRT12 keratin, type I cytoskeletal 12		27	0.785185	97	531		4513789	4512551
AM13	Mex_NM_000223_Contig_42	KRT24 keratin, type I cytoskeletal 24		27	0.706767	30	511		4513789	4511205
AM13	contig31030	KRT14 keratin, type I cytoskeletal 14		27	0.45515	157	1122		4513807	4510596
AM13	contig63348	KRT12 keratin, type I cytoskeletal 12		27	0.626943	840	967		4518373	4511424
AM13	contig638792	KRT20 keratin, type I cytoskeletal 20		27	0.618557	56	415		4518373	4516442
AM13	contig71066	KRT19 keratin, type I cytoskeletal 19		27	0.608108	142	852		4519911	4518526
AM13	contig63349	KRT15 keratin, type I cytoskeletal 15		27	0.677966	187	68		4538993	4513673
AM13	Mex_NM_000526_Contig_4	KRT14 keratin, type I cytoskeletal 14		27	0.579365	21	533		4544464	4543695
AM13	contig709297	KRT14 keratin, type I cytoskeletal 14		27	0.641509	263	106		4544874	4545031
AM13	Mex_NM_000223_Contig_19	KRT12 keratin, type I cytoskeletal 12		27	0.657143	1	537		4544921	4543710
AM13	contig02005	KRT12 keratin, type I cytoskeletal 12		27	0.652778	7	222		4550591	4550376
AM13	Mex_NM_000223_Contig_18	KRT12 keratin, type I cytoskeletal 12		27	0.689922	2	460		4551085	4550373
AM13	contig217771	KRT24 keratin, type I cytoskeletal 24		27	0.533528	492	253		4570779	4551372
AM13	contig365045	KRT17 keratin, type I cytoskeletal 17		27	0.519737	398	853		4571532	4570016
AM13	contig317039	KRT15 keratin, type I cytoskeletal 15		27	0.530405	385	1308		4571655	4569454
AM13	contig107129	KRT14 keratin, type I cytoskeletal 14		27	0.48927	1	675		4588287	4586520
AM13	contig217770	KRT16 keratin, type I cytoskeletal 16		27	0.537915	760	572		4612541	4569454
AM13	contig1005895	KRT17 keratin, type I cytoskeletal 17		27	0.732824	177	2		4622057	4622232
AM13	contig189269	TRAK1 trafficking kinesin-binding protein 1 isoform 1		27	0.615385	378	106		4648665	4648290
AM13	contig134927	JUP junction plakoglobin		27	0.642534	2784	2547		4663752	4663515
AM13	contig134928	JUP junction plakoglobin		27	0.504065	274	75		4665368	4665169
AM13	contig231519	LEPREL4 synaptonemal complex protein SC65		27	0.59322	541	420		4676363	4676484
AM13	contig159956	NT5C3L cytosolic 5'-nucleotidase III-like protein		27	0.732143	219	10		4689569	4688676
AM13	contig206253	KLHL11 kelch-like protein 11 precursor		27	0.465969	127	228		4691411	4700238
AM13	contig206254	KLHL11 kelch-like protein 11 precursor		27	0.848168	223	1368		4699856	4698711
AM13	contig189429	ACLY ATP-citrate synthase isoform 1		27	0.655	2245	2046		4706973	4706774
AM13	contig147499	ACLY ATP-citrate synthase isoform 1		27	0.709402	223	1		4712781	4713380
AM13	contig147498	ACLY ATP-citrate synthase isoform 1		27	0.728155	642	452		4716585	4715888
AM13	contig411062	TTC25 tetratricopeptide repeat protein 25		27	0.6	118	399		4732242	4732671
AM13	contig155509	CNP 2',3'-cyclic-nucleotide 3'-phosphodiesterase		27	0.595238	209	460		4736959	4737207
AM13	contig189783	DNAJC7 dnaJ homolog subfamily C member 7 isoform 1		27	0.661972	2311	2166		4746819	4746674
AM13	contig376456	NKIRAS2 NF-kappa-B inhibitor-interacting Ras-like protein 2 isoform a		27	0.660819	354	165		4759084	4758895
AM13	contig364002			27	0.521739	1	207		4777020	4776814
AM13	contig211989	LOC100507656 PREDICTED: hypothetical protein LOC100507656		27	0.714286	274	1		4780549	4780822
AM13	contig347347	KAT2A histone acetyltransferase KAT2A		27	0.725389	917	730		4827919	4828106
AM13	contig112143			27	0.53271	346	642		4835667	4835966
AM13	contig314510	RAB5C ras-related protein Rab-5C isoform b		27	0.61875	577	408		4840293	4840462
AM13	contig389488	HCRT orexin precursor		27	0.622047	359	167		4857535	4857727
AM13	contig517832	PLCL1 inactive phospholipase C-like protein 1		27	0.502762	534	344		4859501	4859691
AM13	contig318783	PLCL2 inactive phospholipase C-like protein 2 isoform 1		27	0.718381	64	1842		4864740	4862962
AM13	contig209602	GHDC GH3 domain-containing protein isoform 2		27	0.421687	1248	997		4872851	4872530
AM13	contig209601	GHDC GH3 domain-containing protein isoform 3		27	0.473684	723	917		4873283	4873089
AM13	contig62457	STAT5B signal transducer and activator of transcription 5B		27	0.614379	1778	1624		4876194	4876348
AM13	contig314230	STAT3 signal transducer and activator of transcription 3 isoform 1		27	0.711712	1884	1658		4898991	4899217
AM13	contig314522	PTRF polymerase I and transcript release factor		27	0.645161	1136	951		4914132	4914317
AM13	contig919568	PTRF polymerase I and transcript release factor		27	0.45098	3	155		4914157	4914005
AM13	contig140079	ATP6V0A1 V-type proton ATPase 116 kDa subunit a isoform 1 isoform c		27	0.669173	234	107		4930090	4929963
AM13	contig140080	ATP6V0A1 V-type proton ATPase 116 kDa subunit a isoform 1 isoform b		27	0.763158	352	216		4951945	4956890
AM13	contig340928	NAGLU alpha-N-acetylglucosaminidase precursor		27	0.5625	1178	985		4960595	4960402
AM13	contig140104	COASY bifunctional coenzyme A synthase isoform a		27	0.526316	541	789		4964648	4965667
AM13	contig201467	MLX max-like protein X isoform alpha		27	0.661017	5318	4999		4967550	4968300
AM13	contig937428	TUBG2 tubulin gamma-2 chain		27	0.670588	329	202		4987851	4987724
AM13	contig207897	TUBG1 tubulin gamma-1 chain		27	0.677019	513	314		4988937	4988738
AM13	contig115187	EZH1 histone-lysine N-methyltransferase EZH1		27	0.611111	956	772		5016944	5017128
AM13	contig800587	EZH1 histone-lysine N-methyltransferase EZH1		27	0.650602	421	298		5025250	5025373
AM13	contig201634	VPS25 vacuolar protein-sorting-associated protein 25		27	0.75	4319	4128		5033548	5034269
AM13	contig721637	WNK4 serine/threonine-protein kinase WNK4		27	0.741071	293	172		5047094	5046973
AM13	contig208473	WNK4 serine/threonine-protein kinase WNK4		27	0.633929	1848	1680		5049522	5049690
AM13	contig237730	CNTD1 cyclin N-terminal domain-containing protein 1		27	0.628571	292	3		5052023	5053631
AM13	contig237729	CNTD1 cyclin N-terminal domain-containing protein 1		27	0.594203	390	184		5054078	5054867
AM13	contig157773	BECN1 beclin-1		27	0.633721	868	693		5056170	5056345
AM13	contig157774	BECN1 beclin-1		27	0.516129	555	414		5059140	5059281
AM13	contig329728	AOC3 membrane primary amine oxidase precursor		27	0.560976	865	5		5072405	5073259
AM13	contig317474	AOC3 membrane primary amine oxidase precursor		27	0.490323	316	40		5076309	5076033
AM13	contig327427	AOC2 retina-specific copper amine oxidase isoform a		27	0.547278	961	852		5078458	5078567
AM13	contig933405	G6PC glucose-6-phosphatase		27	0.532468	238	6		5086478	5086710
AM13	contig319506	AARSD1 alanyl-tRNA editing protein Aarsd1 isoform 1		27	0.7125	1974	1738		5092565	5092259
AM13	contig324498	AARSD1 alanyl-tRNA editing protein Aarsd1 isoform 1		27	0.65	1397	1271		5094521	5094395
AM13	contig01504	RPL27 60S ribosomal protein L27		27	0.594937	434	262		5099866	5099694
AM13	contig74148	IFI35 interferon-induced 35 kDa protein		27	0.474576	1916	2028		5105044	5105226
AM13	contig315609			27	0.479592	810	1103		5107459	5107752
AM13	contig400954	DTX3L E3 ubiquitin-protein ligase DTX3L		27	0.602941	23	226		5110342	5110545
AM13	contig122300	VAT1 synaptic vesicle membrane protein VAT-1 homolog		27	0.634286	4168	3990		5119274	5119096
AM13	contig202630	RND2 rho-related GTP-binding protein RhoN precursor		27	0.649289	4245	3974		5139820	5140091
AM13	contig320389	BRCA1 breast cancer type 1 susceptibility protein isoform 3		27	0.8	1597	1797		5153461	5152522
AM13	contig314797	NBR1 next to BRCA1 gene 1 protein		27	0.5	570	1708		5173809	5181888
AM13	contig474517	MPP2 MAGUK p55 subfamily member 2		27	0.618812	443	212		5195953	5196184
AM13	contig03865	COL1A1 collagen alpha-1(I) chain preproprotein		27_AADN03011039_random	0.581673	1276	1014		396	134
AM13	contig740253	NPEPPS puromycin-sensitive aminopeptidase		27_JH375221_random	0.717949	124	3		9085	8964
AM13	contig203908	NPEPPS puromycin-sensitive aminopeptidase		27_JH375221_random	0.684524	180	3		14414	14591
AM13	contig203907	NPEPPS puromycin-sensitive aminopeptidase		27_JH375221_random	0.805085	148	1		16510	14972
AM13	contig65995			27_JH375221_random	0.78	193	118		37640	37715
AM13	contig106441	KPNB1 importin subunit beta-1		27_JH375221_random	0.844156	1807	1891		38955	39042
AM13	contig881512	KPNB1 importin subunit beta-1		27_JH375221_random	0.641975	239	124		40387	40502
AM13	contig203987	KPNB1 importin subunit beta-1		27_JH375221_random	0.65625	146	1		41059	41204
AM13	contig106446	KPNB1 importin subunit beta-1		27_JH375221_random	0.704225	378	276		42253	42151
AM13	contig106443	KPNB1 importin subunit beta-1		27_JH375221_random	0.662857	1667	1485		56074	55892
AM13	contig00989	MRPL45 39S ribosomal protein L45, mitochondrial		27_JH375221_random	0.579235	957	773		61313	61129
AM13	contig450229	SOCS7 suppressor of cytokine signaling 7		27_JH375221_random	0.78626	685	536		67756	67905
AM13	contig03258	AHCY adenosylhomocysteinase isoform 1		1	0.557093	72	1292		696701	706493
AM13	contig108383	AHCYL1 putative adenosylhomocysteinase 2 isoform a		1	0.737374	641	547		704724	704630
AM13	contig316620	FAM40A hypothetical protein LOC85369		1	0.72028	1227	1670		715264	718133
AM13	contig160818	PFKFB2 6-phosphofructo-2-kinase/fructose-2,6-biphosphatase 2 isoform a		1	0.678261	1226	900		3463087	3465190
AM13	contig212340	KIAA1324 hypothetical protein LOC57535 precursor		1	0.469072	609	1		7501901	7509997
AM13	contig315061	GNAI3 guanine nucleotide-binding protein G(k) subunit alpha		1	0.502762	79	552		11093387	11105930
AM13	contig123031	PHTF1 putative homeodomain transcription factor 1		1	0.533898	732	1133		12265003	12263633
AM13	contig364646	PTPN22 tyrosine-protein phosphatase non-receptor type 22 isoform 3		1	0.684211	347	912		12418707	12408228
AM13	contig138773	PSMC5 26S protease regulatory subunit 8 isoform 2		1	0.661111	2	619		12808828	12811343
AM13	contig223735	MAPK13 mitogen-activated protein kinase 13		1	0.716129	160	851		20216856	20197551
AM13	contig03959	CAPZA2 F-actin-capping protein subunit alpha-2		1	0.804196	484	342		24744428	24744286
AM13	contig221098	FOXP4 forkhead box protein P4 isoform 1		1	0.658537	173	552		25881980	25880719
AM13	contig58659			1	0.40678	348	524		28298188	28298364
AM13	contig757695			1	0.407407	415	254		28298251	28298412
AM13	contig529190	CNTN2 contactin-2 precursor		1	0.636364	14	566		28879821	28882970
AM13	contig319561	PPHLN1 periphilin-1 isoform 4		1	0.433962	772	614		29589966	29590124
AM13	contig680271	LRIG2 leucine-rich repeats and immunoglobulin-like domains protein 2 precursor		1	0.534653	163	450		31700687	31699721
AM13	contig598123	PTPN7 tyrosine-protein phosphatase non-receptor type 7 isoform 1		1	0.51938	274	116		35877456	35808630
AM13	contig317525	NAV1 neuron navigator 1 isoform 2		1	0.514793	2493	1477		38837579	38849269
AM13	contig204519	USP49 ubiquitin carboxyl-terminal hydrolase 49		1	0.542208	2333	1940		45436451	45436058
AM13	contig801374	ANKS1A ankyrin repeat and SAM domain-containing protein 1A		1	0.66129	233	423		46605452	46599321
AM13	contig388390	UHRF1BP1 UHRF1-binding protein 1		1	0.547297	440	3		47023138	47019913
AM13	contig161183	ACTR6 actin-related protein 6		1	0.682353	692	523		47069073	47069242
AM13	contig353152	HIST4H4 histone H4		1	0.663265	348	39		47932732	47932423
AM13	contig541570	HIST2H2AC histone H2A type 2-C		1	0.752066	445	120		48026873	48027198
AM13	contig801501	IFT27 intraflagellar transport protein 27 homolog isoform 3		1	0.660377	121	362		51477461	51479327
AM13	contig204177	TCP11 T-complex protein 11 homolog isoform 1		1	0.462963	2074	1595		53852516	53851059
AM13	contig324756	ALDH1A1 retinal dehydrogenase 1		1	0.506135	380	1549		54273832	54280962
AM13	contig438927	SLC41A1 solute carrier family 41 member 1		1	0.62963	221	688		54324357	54335322
AM13	contig629228	MYBPHL myosin-binding protein H-like		1	0.615385	216	61		55759765	55759610
AM13	contig505812			1	0.410526	296	591		55988326	55988623
AM13	contig254091			1	0.525424	65	266		55988434	55988638
AM13	contig518283	HIPK1 homeodomain-interacting protein kinase 1 isoform 2		1	0.551075	580	196		56213483	56213099
AM13	contig325848	RAB18 ras-related protein Rab-18		1	0.475728	1469	1170		56922675	56923778
AM13	contig324468	MKRN1 E3 ubiquitin-protein ligase makorin-1 isoform 1		1	0.465116	1011	640		56934595	56933052
AM13	contig676642	DENND2C DENN domain-containing protein 2C		1	0.650794	140	47		57003063	57003156
AM13	contig40078	PKP1 plakophilin-1 isoform 1a		1	0.535885	14	865		58990000	59007294
AM13	contig259365	FGD2 FYVE, RhoGEF and PH domain-containing protein 2		1	0.706667	71	305		59131043	59127196
AM13	contig326384	ZNF467 zinc finger protein 467		1	0.414141	995	1258		60058784	60058879
AM13	contig806042			1	0.75	356	262		65773485	65773391
AM13	contig316450	STK38 serine/threonine-protein kinase 38		1	0.671642	1675	1475		68265710	68267004
AM13	contig333022	CYB5R1 NADH-cytochrome b5 reductase 1		1	0.701031	1236	991		68460457	68455362
AM13	contig321463	SCUBE3 signal peptide, CUB and EGF-like domain-containing protein 3 precursor		1	0.8	674	901		68716958	68715574
AM13	contig326676	CCND3 G1/S-specific cyclin-D3 isoform 1		1	0.690141	2	208		73340741	73337894
AM13	contig887380			1	0.5	80	366		73795130	73794846
AM13	contig315466	NAA50 N-alpha-acetyltransferase 50, NatE catalytic subunit		1	0.751592	2882	2714		78666268	78666436
AM13	contig228581			1	0.575	251	136		81899848	81899963
AM13	contig637146			1	0.428571	479	116		101582223	101582629
AM13	contig81175			1	0.411765	244	92		102288151	102288303
AM13	contig69056			1	0.774775	1821	1691		111360914	111361042
AM13	contig72938			1	0.402778	842	1125		113712946	113713243
AM13	contig260505			1	0.44	292	31		123450959	123450693
AM13	contig401936	PEG10 retrotransposon-derived protein PEG10 isoform 3		1	0.402985	450	250		132845180	132845380
AM13	contig68055			1	0.41791	424	224		132845180	132845380
AM13	contig109143			1	0.4	546	710		133843804	133843640
AM13	contig123227			1	0.423077	1411	1256		136174565	136174410
AM13	contig113556			1	0.438596	343	173		147784583	147784413
AM13	contig260111	C21orf33 ES1 protein homolog, mitochondrial isoform Ib precursor		1	0.74	494	345		153682155	153682304
AM13	contig314999			1	0.596491	249	79		155054259	155054429
AM13	contig400434			1	0.428571	270	464		165814071	165813878
AM13	contig319022			1	0.411765	238	441		174897701	174897501
AM13	contig00932			1	0.434783	233	27		174897701	174897498
AM13	contig113345			1	0.40678	512	688		177381558	177381382
AM13	contig104991	ARFIP1 arfaptin-1 isoform 1		1	0.592593	2420	1929		193573915	193574902
AM13	contig491258	SMARCD2 SWI/SNF-related matrix-associated actin-dependent regulator of chromatin subfamily D member 2		2	0.791667	279	596		56774	54136
AM13	contig117474	ABCF1 ATP-binding cassette sub-family F member 1 isoform a		2	0.483696	660	346		130949	136088
AM13	contig117473	ABCF1 ATP-binding cassette sub-family F member 1 isoform a		2	0.5	753	549		135887	136091
AM13	contig123152	TMUB2 transmembrane and ubiquitin-like domain-containing protein 2 isoform b		2	0.550562	660	980		273382	273702
AM13	contig559365	SLC4A2 anion exchange protein 2 isoform 2		2	0.642857	127	21		286521	286627
AM13	contig326297	ZNF605 zinc finger protein 605 isoform 2		2	0.422414	149	469		382969	382646
AM13	contig323552	ZNF536 zinc finger protein 536		2	0.455505	687	532		405166	382559
AM13	contig105624	ZNF510 zinc finger protein 510		2	0.442918	833	594		405370	382646
AM13	contig318073	ZNF605 zinc finger protein 605 isoform 2		2	0.44812	1509	1264		405373	372938
AM13	contig340168	HKR1 Krueppel-related zinc finger protein 1		2	0.420835	563	387		405379	372929
AM13	contig105626	ZNF282 zinc finger protein 282		2	0.515337	349	212		485036	551712
AM13	contig332627	ZNF777 zinc finger protein 777		2	0.433333	602	853		494735	494436
AM13	contig259192			2	0.491525	214	98		506441	551712
AM13	contig139641	MAPT microtubule-associated protein tau isoform 6		2	0.666667	1163	1513		694386	702501
AM13	contig356947	VIPR1 vasoactive intestinal polypeptide receptor 1 precursor		2	0.596026	1012	703		1795811	1811433
AM13	contig78953	ARF3 ADP-ribosylation factor 3		2	0.597484	682	185		2360822	2358657
AM13	contig315290	ARL5B ADP-ribosylation factor-like protein 5B		2	0.491429	93	593		2360840	2358669
AM13	contig167019	MYL4 myosin light chain 4		2	0.648485	174	11		3426885	3426722
AM13	contig205356	KLHL12 kelch-like protein 12		2	0.4	1808	1830		3973438	3975831
AM13	contig374431	PLCD3 1-phosphatidylinositol-4,5-bisphosphate phosphodiesterase delta-3		2	0.493976	335	859		4631021	4616591
AM13	contig322450	SCN4A sodium channel protein type 4 subunit alpha		2	0.603659	297	1004		5301892	5309695
AM13	contig687648	SCN4A sodium channel protein type 4 subunit alpha		2	0.580247	439	294		5544396	5544541
AM13	contig317184	GALNT11 polypeptide N-acetylgalactosaminyltransferase 11		2	0.694915	1152	908		6514057	6513813
AM13	contig64734			2	0.405797	127	333		8184747	8184541
AM13	contig117360	ARHGAP12 rho GTPase-activating protein 12		2	0.421053	82	231		14220747	14220893
AM13	contig108663	ARHGAP27 rho GTPase-activating protein 27 isoform a		2	0.615942	1967	1557		14250578	14256748
AM13	contig163113	ABI3 ABI gene family member 3 isoform 1		2	0.467456	27	524		15897467	15946986
AM13	contig141766	ARHGAP23 rho GTPase-activating protein 23		2	0.428571	646	458		16787409	16787597
AM13	contig268149	ARHGAP23 rho GTPase-activating protein 23		2	0.762295	163	549		16804683	16808224
AM13	contig323134	GFAP glial fibrillary acidic protein isoform 1		2	0.594156	252	1370		19684741	19678438
AM13	contig549206	ITGA8 integrin alpha-8 precursor		2	0.589286	439	257		20218421	20218736
AM13	contig756370	CROT peroxisomal carnitine O-octanoyltransferase isoform 2		2	0.644737	198	66		20541109	20540977
AM13	contig53671	ABCB9 ATP-binding cassette sub-family B member 9 isoform 2		2	0.460733	191	268		20596542	20572518
AM13	contig66857	TAP1 antigen peptide transporter 1		2	0.491743	344	30		20597313	20547235
AM13	contig350699	SGCE epsilon-sarcoglycan isoform 3		2	0.495935	719	351		23790599	23789112
AM13	contig324293	PDK2 pyruvate dehydrogenase kinase, isozyme 2 isoform 1 precursor		2	0.646018	1085	777		24039532	24037822
AM13	contig210024	DLX6 homeobox protein DLX-6		2	0.588235	300	46		24574607	24574861
AM13	contig192581	ARL4D ADP-ribosylation factor-like protein 4D		2	0.564815	581	203		26933916	26934294
AM13	contig206116	ETV4 ETS translocation variant 4		2	0.640394	5	844		27437146	27413929
AM13	contig158593	HDAC5 histone deacetylase 5 isoform 1		2	0.804878	762	1034		29557312	29562086
AM13	contig316561	IGF2BP1 insulin-like growth factor 2 mRNA-binding protein 1 isoform 2		2	0.827586	199	447		31314011	31299455
AM13	contig389707	NPY pro-neuropeptide Y preproprotein		2	0.483871	306	129		31597237	31597060
AM13	contig785514	OSBPL7 oxysterol-binding protein-related protein 7		2	0.601695	422	60		31782906	31780538
AM13	contig447046	HOXB6 homeobox protein Hox-B6		2	0.709302	168	45		32850289	32850412
AM13	contig227275	HOXB7 homeobox protein Hox-B7		2	0.898305	10	210		32850507	32850307
AM13	contig159301	HOXB9 homeobox protein Hox-B9		2	0.588235	248	77		32858978	32859149
AM13	contig157144	WIPF2 WAS/WASL-interacting protein family member 2		2	0.626374	3	1175		34369178	34374320
AM13	contig220815	SCRN1 secernin-1 isoform a		2	0.481481	1766	1605		34380632	34380471
AM13	contig698035	NR1D1 nuclear receptor subfamily 1 group D member 1		2	0.7	37	306		37800298	37809243
AM13	contig314288	TOP2A DNA topoisomerase 2-alpha		2	0.636364	3357	3848		38431980	38429674
AM13	contig227253	ABHD4 abhydrolase domain-containing protein 4		2	0.565789	272	730		41441758	41437764
AM13	contig86993	SNRPD1 small nuclear ribonucleoprotein Sm D1		2	0.700935	163	3		43410024	43409864
AM13	contig104873	ZDHHC3 palmitoyltransferase ZDHHC3 isoform 1		2	0.630252	628	508		43736497	43736377
AM13	contig51410	EIF1 eukaryotic translation initiation factor 1		2	0.704545	134	1		44559563	44559430
AM13	contig122275	FKBP10 peptidyl-prolyl cis-trans isomerase FKBP10 precursor		2	0.614379	391	1512		48594579	48594466
AM13	contig708402			2	0.477612	9	224		54008192	54007974
AM13	contig338509			2	0.414062	1060	869		54295136	54203335
AM13	contig216993			2	0.516484	152	1093		54761904	54760961
AM13	contig407923			2	0.460993	215	765		54762346	54761749
AM13	contig314269	TNS3 tensin-3		2	0.571006	6545	6287		55215930	55215672
AM13	contig397780	TPPP2 tubulin polymerization-promoting protein family member 2		2	0.481818	160	489		55743147	55754918
AM13	contig812572	NFATC4 nuclear factor of activated T-cells, cytoplasmic 4 isoform 5		2	0.609589	194	56		56734507	56734369
AM13	contig418269	SALL2 sal-like protein 2		2	0.659794	362	645		57016622	57016340
AM13	contig173579	GMPR2 GMP reductase 2 isoform 2		2	0.507937	377	188		61616470	61616281
AM13	contig373396	TUBB tubulin beta chain		2	0.877193	184	127		66367831	66367774
AM13	contig160008	BCL2L2 bcl-2-like protein 2		2	0.543689	1165	857		67927063	67927371
AM13	contig99905			2	0.469697	117	328		79038719	79038520
AM13	contig117700	ADCY4 adenylate cyclase type 4		2	0.833333	235	2		79236986	79230116
AM13	contig190471	ADCY4 adenylate cyclase type 4		2	0.873563	1024	1288		79295295	79292729
AM13	contig326973			2	0.4625	3	242		79634847	79635086
AM13	contig728293	IKZF3 zinc finger protein Aiolos isoform 5		2	0.6	219	461		80677805	80682322
AM13	contig337278	INVS inversin isoform a		2	0.41	1070	771		89185161	89181734
AM13	contig179824	LRRC16B leucine-rich repeat-containing protein 16B		2	0.657143	836	504		90015942	90003760
AM13	contig189079	TWSG1 twisted gastrulation protein homolog 1 precursor		2	0.666667	339	911		98458717	98443738
AM13	contig98708	ABHD3 abhydrolase domain-containing protein 3		2	0.54375	26	547		102119046	102113668
AM13	contig98707	ABHD1 abhydrolase domain-containing protein 1		2	0.638095	190	504		102125624	102122829
AM13	contig48952			2	0.480769	391	236		103347269	103347424
AM13	contig338389	TOX4 TOX high mobility group box family member 4		2	0.814815	700	539		111891065	111890904
AM13	contig315262	RAB2B ras-related protein Rab-2B isoform 1		2	0.880597	3059	2859		112517288	112530954
AM13	contig209795	ZFHX2 zinc finger homeobox protein 2		2	0.62931	51	383		119137676	119138011
AM13	contig314326	ZFHX2 zinc finger homeobox protein 2		2	0.5	5819	5619		119150250	119150462
AM13	contig315333	LRRCC1 leucine-rich repeat and coiled-coil domain-containing protein 1		2	0.647619	2800	3189		122477619	122480655
AM13	contig338982	SLC7A8 large neutral amino acids transporter small subunit 2 isoform a		2	0.513595	15	1151		124078392	124089883
AM13	contig315361	REM2 GTP-binding protein REM 2		2	0.592593	3467	3141		125806011	125804163
AM13	contig322405	YWHAZ 14-3-3 protein zeta/delta		2	0.597015	1021	779		128416318	128416078
AM13	contig192859			2	0.428571	431	619		130274400	130274212
AM13	contig426165			2	0.648148	613	457		131406441	131406286
AM13	contig392934	HOMEZ homeobox and leucine zipper protein Homez		2	0.490196	114	291		137567360	137567181
AM13	contig105636	CYR61 protein CYR61 precursor		2	0.428571	37	414		141538523	141539502
AM13	contig108504	NDRG2 protein NDRG2 isoform b		2	0.693548	3	725		141564056	141551998
AM13	contig341384	CYLD ubiquitin carboxyl-terminal hydrolase CYLD isoform 2		2	0.555556	167	925		148439908	148441975
AM13	contig332267	SNRPA U1 small nuclear ribonucleoprotein A		3	0.764706	397	1002		5574182	5576786
AM13	contig220515			3	0.415094	594	436		10563696	10563538
AM13	contig362254			3	0.444444	796	957		10563702	10563541
AM13	contig87335			3	0.444444	164	3		10563702	10563541
AM13	contig566104			3	0.436364	202	38		10563705	10563541
AM13	contig623465			3	0.490909	109	273		10563705	10563541
AM13	contig1015426			3	0.551724	24	180		10563708	10563541
AM13	contig42589			3	0.467742	175	346		10563708	10563538
AM13	contig62602			3	0.423077	171	16		10563708	10563553
AM13	contig827589			3	0.428571	134	301		10563708	10563541
AM13	contig301647			3	0.423077	190	35		10563720	10563565
AM13	contig58247			3	0.491525	177	1		10563720	10563544
AM13	contig188749	CDC42BPA serine/threonine-protein kinase MRCK alpha isoform A		3	0.67284	4299	4130		11791255	11791424
AM13	contig775296			3	0.454545	58	255		19331874	19331677
AM13	contig542108			3	0.402174	343	90		19331892	19331638
AM13	contig227965	DNAH8 dynein heavy chain 8, axonemal		3	0.604061	240	35		28742642	28742437
AM13	contig232444	NANP N-acylneuraminate-9-phosphatase		3	0.586207	91	729		31346248	31345533
AM13	contig85491	SMYD3 SET and MYND domain-containing protein 3 isoform 1		3	0.623656	1014	733		33577347	33586079
AM13	contig337091	SMYD3 SET and MYND domain-containing protein 3 isoform 1		3	0.403509	71	241		33607504	33607674
AM13	contig28056	ACTB actin, cytoplasmic 1		3	0.814371	212	2		39339734	39339409
AM13	contig316332	HINT3 histidine triad nucleotide-binding protein 3		3	0.723077	2772	2566		59219686	59218626
AM13	contig220557	FAM49B hypothetical protein LOC51571		3	0.710227	1329	1021		99145564	99144897
AM13	contig84199	RHOA transforming protein RhoA precursor		3	0.519637	750	417		101366358	101366025
AM13	contig320547	KIFC1 kinesin-like protein KIFC1		3	0.494898	1037	1816		104529110	104528340
AM13	contig37643			3	0.5	1030	873		108755135	108755303
AM13	contig322499	ZC3H12B probable ribonuclease ZC3H12B		4	0.565934	485	45		74053	73613
AM13	contig464795			4	0.794118	228	80		75453	75305
AM13	contig318052	RAB7B ras-related protein Rab-7b		4	0.473684	208	702		1970891	1971391
AM13	contig299295			4	0.407407	302	141		8150279	8150118
AM13	contig162788	RTL1 retrotransposon-like protein 1		4	0.443038	405	656		19175927	19176181
AM13	contig26470			4	0.404372	72	836		19177476	19228020
AM13	contig954363			4	0.444444	101	316		25027998	25028213
AM13	contig642277			4	0.4	232	38		25110719	25110525
AM13	contig326390	SGMS2 phosphatidylcholine:ceramide cholinephosphotransferase 2		4	0.46472	1498	1027		37435573	37435102
AM13	contig216164	AP1AR AP-1 complex-associated regulatory protein isoform b		4	0.537736	489	272		56792445	56792662
AM13	contig145123			4	0.460317	1427	1239		68591531	68591343
AM13	contig564547			4	0.439394	537	340		68594408	68594605
AM13	contig324525	DHX16 putative pre-mRNA-splicing factor ATP-dependent RNA helicase DHX16 isoform 1		4	0.5875	1767	955		73328921	73345821
AM13	contig594848			4	0.52	201	19		75043551	75043372
AM13	contig388052			4	0.5	15	668		85453307	85454515
AM13	contig360340			4	0.4	715	566		85454405	85454554
AM13	contig162789			4	0.455882	593	814		85454408	85454626
AM13	contig597252			4	0.433735	75	323		85454606	85454854
AM13	contig54212			4	0.425926	500	661		85454618	85454779
AM13	contig691905			4	0.416667	290	469		85454618	85454797
AM13	contig329422			4	0.424658	1227	1445		85454630	85454848
AM13	contig828465			4	0.439024	154	399		85454663	85454908
AM13	contig1032752			4	0.444444	191	3		85454666	85454854
AM13	contig73816			4	0.465517	179	6		85454675	85454848
AM13	contig373322	SMYD3 SET and MYND domain-containing protein 3 isoform 1		4	0.414286	323	832		85489503	85491601
AM13	contig85486	SMYD3 SET and MYND domain-containing protein 3 isoform 1		4	0.407407	402	1085		85489503	85496250
AM13	contig220111			4	0.516667	22	201		86355482	86355675
AM13	contig982679	OR5AR1 olfactory receptor 5AR1		5	0.416149	10	30		243843	237434
AM13	contig314989	AMPD1 AMP deaminase 1 isoform 2		5	0.627737	729	1142		8378665	8371138
AM13	contig321173	NRAS GTPase NRas		5	0.571429	313	726		9779751	9769903
AM13	contig158214	SLC25A22 mitochondrial glutamate carrier 1		5	0.710843	389	625		15201485	15201951
AM13	contig158215	SLC25A18 mitochondrial glutamate carrier 2		5	0.660377	1	159		15202806	15202964
AM13	contig465287	RAB3IP rab-3A-interacting protein isoform beta 1		5	0.553571	29	196		16124703	16124536
AM13	contig346726	TSPAN18 tetraspanin-18		5	0.461538	475	843		21468890	21472828
AM13	contig319631	SLC39A7 zinc transporter SLC39A7		5	0.548387	1202	867		22200789	22199759
AM13	contig343267	HARBI1 putative nuclease HARBI1		5	0.4125	704	465		22803653	22803892
AM13	contig519280	HARBI1 putative nuclease HARBI1		5	0.452381	452	202		22805545	22805796
AM13	contig583057	HARBI1 putative nuclease HARBI1		5	0.526316	484	257		22805545	22805772
AM13	contig853069	HARBI1 putative nuclease HARBI1		5	0.45098	234	386		22805545	22805697
AM13	contig572263	HARBI1 putative nuclease HARBI1		5	0.465116	447	218		22805548	22805778
AM13	contig405742	ASTL astacin-like metalloendopeptidase precursor		5	0.530612	132	437		23501106	23501918
AM13	contig166420	ASTL astacin-like metalloendopeptidase precursor		5	0.495146	3	284		23501835	23505390
AM13	contig204130	SRSF4 serine/arginine-rich splicing factor 4		5	0.731707	101	343		27588231	27593007
AM13	contig239885	TMED8 protein TMED8		5	0.63125	166	6		38481704	38481864
AM13	contig331741	CDC42BPA serine/threonine-protein kinase MRCK alpha isoform A		5	0.532895	913	1384		49826869	49821831
AM13	contig84236	HSPA8 heat shock cognate 71 kDa protein isoform 2		5	0.62701	390	101		52784945	52785234
AM13	contig84232	HSPA1A heat shock 70 kDa protein 1A/1B		5	0.616487	729	141		52785518	52786106
AM13	contig709252			5	0.666667	154	3		57480698	57480547
AM13	contig339793	ARF3 ADP-ribosylation factor 3		5	0.516588	964	518		57593683	57594126
AM13	contig77102	ARF1 ADP-ribosylation factor 1		5	0.541045	389	184		57593683	57593888
AM13	contig351071	PHYHIP phytanoyl-CoA hydroxylase-interacting protein		6	0.80303	95	287		140418	140227
AM13	contig330365	DUSP3 dual specificity protein phosphatase 3		6	0.479651	986	843		14457880	14541501
AM13	contig190119	CYP2A13 cytochrome P450 2A13		6	0.48954	1308	607		16128647	16130778
AM13	contig768808	CYP2A13 cytochrome P450 2A13		6	0.451128	12	418		16737856	16736944
AM13	contig124531	CEP55 centrosomal protein of 55 kDa		6	0.492537	1018	818		19962104	19961904
AM13	contig157577	ALDH18A1 delta-1-pyrroline-5-carboxylate synthase isoform 1		6	0.786885	3	152		34874385	34875121
AM13	contig656917	COL3A1 collagen alpha-1(III) chain preproprotein		7	0.560606	181	381		498898	499095
AM13	contig716283	COL3A1 collagen alpha-1(III) chain preproprotein		7	0.6	188	235		498898	596550
AM13	contig501691	ITGA2B integrin alpha-IIb preproprotein		7	0.565217	184	489		1311088	1309147
AM13	contig957667	COL6A3 collagen alpha-3(VI) chain isoform 4 precursor		7	0.653226	128	1		4801559	4801686
AM13	contig158594	HDAC5 histone deacetylase 5 isoform 1		7	0.715686	123	458		6223594	6216071
AM13	contig464774	HDAC5 histone deacetylase 5 isoform 1		7	0.689189	1	206		6299011	6287548
AM13	contig467027	TSSK4 testis-specific serine/threonine-protein kinase 4 isoform 1		7	0.439394	652	455		7608046	7607849
AM13	contig107225	COQ10B coenzyme Q-binding protein COQ10 homolog B, mitochondrial precursor		7	0.695652	197	424		9715734	9718580
AM13	contig144943	STRADA STE20-related kinase adapter protein alpha isoform 2		7	0.486911	2131	1571		10993862	10995868
AM13	contig741261	HOXB3 homeobox protein Hox-B3		7	0.638554	303	67		15764368	15764604
AM13	contig203433	SCRN3 secernin-3 isoform 2		7	0.624161	852	599		16412218	16411791
AM13	contig322731			7	0.433962	1272	1114		16820146	16820304
AM13	contig505406	RAPGEFL1 rap guanine nucleotide exchange factor-like 1		7	0.528736	66	377		16948918	16938978
AM13	contig315352	ITGA3 integrin alpha-3 isoform a precursor		7	0.491525	2929	2765		17214669	17214508
AM13	contig210894	ITGA3 integrin alpha-3 isoform a precursor		7	0.535354	337	756		17228504	17227196
AM13	contig135357	TLK2 serine/threonine-protein kinase tousled-like 2 isoform A		7	0.878788	1180	941		17639611	17645450
AM13	contig203715	SP2 transcription factor Sp2		7	0.41129	379	721		17752856	17752505
AM13	contig156693	LRP10 low-density lipoprotein receptor-related protein 10 precursor		7	0.535714	1209	1099		18263086	18321298
AM13	contig202149	G6PC3 glucose-6-phosphatase 3		7	0.415094	3078	2722		18416580	18416218
AM13	contig557597	DHX58 probable ATP-dependent RNA helicase DHX58		7	0.603774	407	54		20558008	20559204
AM13	contig338459	MRC2 C-type mannose receptor 2		7	0.461883	178	1255		21331838	21338317
AM13	contig463852	MYO10 myosin-X		7	0.536723	37	604		21435143	21432449
AM13	contig749400	MYO10 myosin-X		7	0.55814	2	382		21440633	21439688
AM13	contig117321	SLC4A2 anion exchange protein 2 isoform 2		7	0.539216	1146	844		21514306	21513318
AM13	contig315643	TUBA4A tubulin alpha-4A chain		7	0.707071	3304	3130		21701940	21702114
AM13	contig323833	TUBA1A tubulin alpha-1A chain		7	0.62073	1478	544		21706694	21705760
AM13	contig202051	FAM134C hypothetical protein LOC162427		7	0.480263	154	1152		21745097	21739453
AM13	contig206493	PLCD3 1-phosphatidylinositol-4,5-bisphosphate phosphodiesterase delta-3		7	0.62963	728	483		21982984	21982366
AM13	contig123224	TNS4 tensin-4 precursor		7	0.582822	235	844		22143743	22146204
AM13	contig764579	CNTNAP1 contactin-associated protein 1 precursor		7	0.517241	13	435		24064484	24055107
AM13	contig326947	C1QL3 complement C1q-like protein 3 precursor		7	0.756098	1489	1303		27941697	27941883
AM13	contig160453	GPR39 G-protein coupled receptor 39		7	0.527027	639	418		29270148	29270369
AM13	contig133096	MARCH10 probable E3 ubiquitin-protein ligase MARCH10		7	0.463415	235	474		36200570	36201553
AM13	contig316608	ZNF281 zinc finger protein 281		8	0.576159	1523	1219		1511326	1511630
AM13	contig330490	ATF6B cyclic AMP-dependent transcription factor ATF-6 beta isoform a		8	0.434783	1301	1026		3713227	3713611
AM13	contig188809	SEC22B vesicle-trafficking protein SEC22b		8	0.576087	3719	3602		4135635	4135752
AM13	contig778683	PBX1 pre-B-cell leukemia transcription factor 1 isoform 3		8	0.641304	252	62		5208840	5209030
AM13	contig205357	KLHL12 kelch-like protein 12		8	0.474576	344	6		5521542	5523889
AM13	contig319379			8	0.422535	136	348		6097963	6097751
AM13	contig328708	GIN1 gypsy retrotransposon integrase-like protein 1		8	0.40625	651	460		6098086	6097895
AM13	Mex_NM_080629_Contig_5	COL5A1 collagen alpha-1(V) chain preproprotein		8	0.542373	35	215		10289228	10289410
AM13	contig66971	NASP nuclear autoantigenic sperm protein isoform 4		8	0.691358	355	113		20082359	20083145
AM13	contig328807	CYP2A13 cytochrome P450 2A13		8	0.485876	35	568		25588157	25585931
AM13	contig321903	CYP2A6 cytochrome P450 2A6		8	0.467153	276	1370		25591582	25586778
AM13	contig42889			8	0.43662	126	338		26085755	26085967
AM13	contig511264			8	0.411765	218	370		26085755	26085907
AM13	contig713561			8	0.431373	263	415		26085755	26085907
AM13	contig314888	SLC44A4 choline transporter-like protein 4 isoform 1		8	0.505747	2829	2569		28646950	28646690
AM13	contig1049517			9	0.773109	230	112		469437	469319
AM13	contig1047938			9	0.732673	106	1		469441	469336
AM13	contig370100			9	0.410714	356	189		2867875	2867708
AM13	contig45239			9	0.78481	742	862		2894069	2893964
AM13	contig314701	COPB2 coatomer subunit beta'		9	0.689024	2312	2122		5367139	5367329
AM13	contig123360	TRIP12 probable E3 ubiquitin-protein ligase TRIP12		9	0.678571	1199	1028		9555504	9555675
AM13	contig145533	PLSCR1 phospholipid scramblase 1		9	0.44	1026	1108		11062400	11039467
AM13	contig345786	CYP2A13 cytochrome P450 2A13		9	0.448649	358	885		15168914	15170499
AM13	contig322353	RNPEP aminopeptidase B		9	0.489583	707	1399		15192424	15189862
AM13	contig87238	DDX39B spliceosome RNA helicase DDX39B		9	0.467742	317	733		15672727	15674551
AM13	contig47376			9	0.482143	284	488		23145344	23145557
AM13	contig30647	TSC22D2 TSC22 domain family protein 2		9	0.504587	127	606		23145556	23145029
AM13	contig206326			10	0.409091	374	177		877578	877775
AM13	contig978177	ACTB actin, cytoplasmic 1		10	0.65098	272	2		2014669	2014399
AM13	Mex_NM_001614_Contig_21	ACTG1 actin, cytoplasmic 2		10	0.669811	413	99		2014734	2014420
AM13	contig427530	C9orf41 hypothetical protein LOC138199		10	0.571429	650	455		10220265	10218802
AM13	contig172461			10	0.402439	307	52		11145092	11144835
AM13	contig325268	AEN apoptosis-enhancing nuclease		10	0.671233	726	944		12625819	12625601
AM13	contig205960	SLC7A7 Y+L amino acid transporter 1		11	0.756579	382	291		314494	314403
AM13	contig857843	TLR2 toll-like receptor 2 precursor		11	0.5	3	212		345593	345802
AM13	contig377723	CPNE6 copine-6		11	0.581498	35	841		687528	700035
AM13	contig134044	PNP purine nucleoside phosphorylase		11	0.6	2771	2607		1493178	1493014
AM13	contig786174	EFS embryonal Fyn-associated substrate isoform 2		11	0.443439	421	97		1965635	1965959
AM13	contig375423	SLC12A3 solute carrier family 12 member 3 isoform 2		11	0.6	15	164		2028733	2028584
AM13	contig439295	SLC12A3 solute carrier family 12 member 3 isoform 3		11	0.584906	64	654		2030735	2029589
AM13	contig359181	LTB4R leukotriene B4 receptor 1		11	0.432	827	447		2701691	2702064
AM13	contig203586	SLC12A6 solute carrier family 12 member 6 isoform c		11	0.700787	826	660		2990661	2990907
AM13	contig144284	SLC12A6 solute carrier family 12 member 6 isoform e		11	0.895522	42	431		3000017	3004173
AM13	contig156873	LPCAT4 lysophospholipid acyltransferase LPCAT4		11	0.415584	236	15		3154881	3152342
AM13	contig475510	CHD8 chromodomain-helicase-DNA-binding protein 8 isoform 1		11	0.412698	366	130		4505133	4504870
AM13	contig696845	CYLD ubiquitin carboxyl-terminal hydrolase CYLD isoform 2		11	0.631579	468	220		5647467	5645700
AM13	contig825049			11	0.41791	63	263		8321345	8321145
AM13	contig205959	SLC7A7 Y+L amino acid transporter 1		11	0.466403	1558	851		9581064	9574573
AM13	contig207406	IRF8 interferon regulatory factor 8		11	0.666667	1091	914		17062240	17062063
AM13	contig188821	NOB1 RNA-binding protein NOB1		11	0.648352	1198	1051		18486430	18486043
AM13	contig215080	ZFHX2 zinc finger homeobox protein 2		11	0.471698	943	707		19022976	19024127
AM13	contig204712	AP1G1 AP-1 complex subunit gamma-1 isoform b		11	0.555556	1230	1029		19207695	19207896
AM13	contig454389	AP1G2 AP-1 complex subunit gamma-like 2		11	0.626506	291	167		19211951	19211827
AM13	contig204711	AP1G2 AP-1 complex subunit gamma-like 2		11	0.758242	1677	1408		19226821	19228921
AM13	contig527170	CHST5 carbohydrate sulfotransferase 5		11	0.514925	163	564		19368546	19368947
AM13	contig208887	PPM1H protein phosphatase 1H		12	0.554286	111	617		2967401	2969618
AM13	contig203133	OPTC opticin precursor		12	0.510638	461	1084		3431321	3433634
AM13	contig318021	BICD2 protein bicaudal D homolog 2 isoform 1		12	0.556522	872	528		6827687	6827343
AM13	contig564314	CACNA1S voltage-dependent L-type calcium channel subunit alpha-1S		12	0.719512	122	349		7141886	7142848
AM13	contig202939	CACNA1S voltage-dependent L-type calcium channel subunit alpha-1S		12	0.756098	3283	2894		7181483	7189593
AM13	contig326447	WNT2B protein Wnt-2b isoform WNT-2B1		12	0.534884	2	586		7900299	7893490
AM13	contig487513	CELSR1 cadherin EGF LAG seven-pass G-type receptor 1 precursor		12	0.684783	1	280		9015828	9016106
AM13	contig318703	SETD5 SET domain-containing protein 5		12	0.593985	1420	1332		11376173	11376261
AM13	contig326123	LAMB3 laminin subunit beta-3 precursor		12	0.483412	166	1386		11535008	11536350
AM13	contig336970	SYPL2 synaptophysin-like protein 2		12	0.493976	151	726		13455141	13472352
AM13	contig682073	PRICKLE2 prickle-like protein 2		12	0.48	233	382		13628756	13628607
AM13	contig47529	ITPR3 inositol 1,4,5-trisphosphate receptor type 3		12	0.565022	385	1332		18456593	18480813
AM13	contig563582	CYFIP2 cytoplasmic FMR1-interacting protein 2		13	0.639175	440	250		10707422	10707612
AM13	contig44065	CIRBP cold-inducible RNA-binding protein		13	0.461538	466	296		13800208	13800651
AM13	contig323708			13	0.546875	1700	1511		17302845	17302657
AM13	contig203129	SUN1 SUN domain-containing protein 1 isoform e		14	0.608696	353	211		2158242	2158384
AM13	contig368720	CYP2C8 cytochrome P450 2C8 isoform a		14	0.483516	719	618		2246692	2257442
AM13	contig117697	ADCY4 adenylate cyclase type 4		14	0.520325	1991	1770		12647964	12591991
AM13	contig346586	NMRAL1 nmrA-like family domain-containing protein 1		14	0.435065	664	424		12747246	12747486
AM13	contig80174	ZC3H11A zinc finger CCCH domain-containing protein 11A		14	0.688889	132	389		13649131	13666625
AM13	contig315764			15	0.553571	1096	929		5319345	5319508
AM13	contig328727			16	0.533898	734	1507		19806	20243
AM13	contig923999	TNXB tenascin-X isoform 1 precursor		16	0.435897	73	310		21480	21716
AM13	contig349459	CENPA histone H3-like centromeric protein A isoform a		16	0.666667	420	686		43694	42370
AM13	contig676695	C4A complement C4-A preproprotein		16	0.514563	23	461		46687	45461
AM13	contig88761	BRD3 bromodomain-containing protein 3		16	0.818182	136	1		90972	90837
AM13	contig88760	BRD2 bromodomain-containing protein 2 isoform 2		16	0.481013	278	874		91266	91937
AM13	contig88759	BRD2 bromodomain-containing protein 2 isoform 2		16	0.744186	131	2		92162	92033
AM13	contig88758	BRD2 bromodomain-containing protein 2 isoform 2		16	0.684211	2216	1942		92882	93156
AM13	contig169653	GNB2L1 guanine nucleotide-binding protein subunit beta-2-like 1		16	0.672414	479	299		140025	139845
AM13	contig726565	GNB2L1 guanine nucleotide-binding protein subunit beta-2-like 1		16	0.585526	335	166		141944	141775
AM13	contig739246	GNB2L1 guanine nucleotide-binding protein subunit beta-2-like 1		16	0.620438	335	166		141944	141775
AM13	contig328700	BTN1A1 butyrophilin subfamily 1 member A1 precursor		16	0.449275	573	1016		144726	144280
AM13	contig62765	TRIM39-RPP21 TRIM39-RPP21 protein		16	0.583333	2	349		148778	147463
AM13	contig1017619	TRIM11 E3 ubiquitin-protein ligase TRIM11		16	0.466667	219	7		165172	179317
AM13	contig486555	TRIM41 E3 ubiquitin-protein ligase TRIM41 isoform 2		16	0.584158	622	530		165457	210466
AM13	contig134032	TRIM39 tripartite motif-containing protein 39 isoform 2		16	0.448276	135	1082		179345	186565
AM13	contig316577	BTN1A1 butyrophilin subfamily 1 member A1 precursor		16	0.417625	1658	1338		186377	214202
AM13	contig366637	TRIM27 zinc finger protein RFP		16	0.413793	449	308		186753	186612
AM13	contig319891	BTN1A1 butyrophilin subfamily 1 member A1 precursor		16	0.527473	7	526		307962	307792
AM13	contig77129	PNPLA7 patatin-like phospholipase domain-containing protein 7 isoform a		17	0.609195	2632	2461		1682325	1682155
AM13	contig429655			17	0.62	352	506		1843509	1843664
AM13	contig418516	EHMT2 histone-lysine N-methyltransferase EHMT2 isoform a		17	0.535354	755	607		2056123	2055975
AM13	contig939517	EHMT2 histone-lysine N-methyltransferase EHMT2 isoform b		17	0.593407	1	270		2067052	2067727
AM13	contig319751	EHMT2 histone-lysine N-methyltransferase EHMT2 isoform b		17	0.830508	129	305		2078127	2078303
AM13	contig113282	CDK12 cyclin-dependent kinase 12 isoform 2		17	0.525	101	782		4902746	4899393
AM13	contig204660	CRAT carnitine O-acetyltransferase precursor		17	0.66	1913	1620		5497004	5496202
AM13	contig209208	TNXB tenascin-X isoform 2		17	0.518248	248	782		6048615	6044310
AM13	contig342497	PRRC2A protein PRRC2A		17	0.645503	865	621		6185923	6187114
AM13	contig918177	RGL2 ral guanine nucleotide dissociation stimulator-like 2		17	0.555556	65	310		6790760	6790280
AM13	contig523509	ABO histo-blood group ABO system transferase		17	0.544304	571	335		6832780	6832544
AM13	contig317810			17	0.666667	1595	1505		7152061	7152151
AM13	contig201708	RXRB retinoic acid receptor RXR-beta		17	0.65493	306	140		7345757	7345591
AM13	contig549232	COL5A1 collagen alpha-1(V) chain preproprotein		17	0.532374	260	52		7467671	7467463
AM13	contig117298	COL5A1 collagen alpha-1(V) chain preproprotein		17	0.555066	3650	3364		7554962	7558824
AM13	contig183134	PSMB7 proteasome subunit beta type-7 proprotein		17	0.647059	1375	1175		9394548	9394217
AM13	contig84237	HSPA8 heat shock cognate 71 kDa protein isoform 1		17	0.539823	2	406		9592696	9592289
AM13	contig160128			17	0.409091	110	466		9902495	9902854
AM13	contig504391			17	0.404255	256	537		9902525	9902806
AM13	contig324704			17	0.4	247	441		9902561	9902755
AM13	contig425736	ZBTB22 zinc finger and BTB domain-containing protein 22		17	0.561404	600	259		10249558	10249899
AM13	contig325357	MYH7 myosin-7		18	0.641892	1124	1584		300068	297546
AM13	contig319212	MYH7 myosin-7		18	0.619231	1006	1784		302009	299932
AM13	contig123213	MYH6 myosin-6		18	0.809524	674	1174		397190	396293
AM13	contig123216	MYH7 myosin-7		18	0.676692	1	399		544884	544337
AM13	contig123218	MYH6 myosin-6		18	0.722892	6	251		628638	628303
AM13	contig361963	MYH7 myosin-7		18	0.626087	445	819		1780280	1742589
AM13	contig87291	SRSF2 serine/arginine-rich splicing factor 2		18	0.623853	519	246		4216785	4216512
AM13	contig921963			18	0.855263	317	241		4217885	4217961
AM13	contig66872			18	0.734375	182	55		4219207	4219334
AM13	contig211852	CD300LG CMRF35-like molecule 9 isoform 2 precursor		18	0.471698	34	249		10687240	10687010
AM13	contig211851	NCR2 natural cytotoxicity triggering receptor 2 isoform 1 precursor		18	0.412698	140	382		10694336	10694103
AM13	contig123215	MYH7 myosin-7		19	0.690476	899	432		18497	19560
AM13	contig488378	PRPF8 pre-mRNA-processing-splicing factor 8		19	0.736842	499	361		5355734	5355596
AM13	contig714425	PRPF8 pre-mRNA-processing-splicing factor 8		19	0.559633	169	6		5355898	5356061
AM13	contig57703	USP32 ubiquitin carboxyl-terminal hydrolase 32		19	0.632812	812	620		8022296	8038174
AM13	contig144990	CHD8 chromodomain-helicase-DNA-binding protein 8 isoform 1		20	0.697674	1361	1099		678564	678302
AM13	contig144989	CHD8 chromodomain-helicase-DNA-binding protein 8 isoform 1		20	0.666667	5	463		684031	681804
AM13	contig367647			20	0.715232	367	107		1005480	1005226
AM13	contig202573	MMP14 matrix metalloproteinase-14 preproprotein		20	0.5	4257	3912		1603309	1603109
AM13	contig206079	CHMP4A charged multivesicular body protein 4a		20	0.818182	1047	883		2432087	2431923
AM13	contig314754	TM9SF1 transmembrane 9 superfamily member 1 isoform a		20	0.424084	421	2076		10463446	10471804
AM13	contig318100	PCK2 phosphoenolpyruvate carboxykinase [GTP], mitochondrial isoform 1 precursor		20	0.704	491	875		11903911	11902923
AM13	contig241206	PRDM16 PR domain zinc finger protein 16 isoform 1		21	0.614035	261	67		1063878	1064072
AM13	contig219517	C2 complement C2 isoform 1 preproprotein		23	0.538462	3	994		1768918	1766640
AM13	contig319762	CLIC1 chloride intracellular channel protein 1		23	0.65625	526	819		2462303	2461213
AM13	contig84233	HSPA1L heat shock 70 kDa protein 1-like		24	0.686275	366	6		3071594	3071954
AM13	contig341097			24	0.634615	794	902		4773376	4773482
AM13	contig316051	NUAK2 NUAK family SNF1-like kinase 2		24	0.53125	182	724		5173143	5158881
AM13	contig444168	ANKFY1 ankyrin repeat and FYVE domain-containing protein 1 isoform 1		24	0.45122	49	294		5770428	5770183
AM13	contig100795	PIK3R2 phosphatidylinositol 3-kinase regulatory subunit beta		28	0.559471	924	638		3775662	3775948
AM13	contig718882			28	0.708738	433	327		4728261	4728155
AM13	contig332982	LIMD2 LIM domain-containing protein 2		LGE22C19W28_E50C23	0.578125	112	858		229897	264709
AM13	contig134019	AQP1 aquaporin-1 isoform 1		LGE22C19W28_E50C23	0.422222	300	896		818648	822756
AM13	contig117322	SLC4A1 band 3 anion transport protein		LGE22C19W28_E50C23	0.40327	85	1299		862072	855970
AM13	contig635010	MEFV pyrin isoform 1		LGE64	0.408451	495	283		105880	120923
AM13	contig316612	ZFP2 zinc finger protein 2 homolog		LGE64	0.494118	1061	2140		712510	712301
AM13	contig221451	DNAJB13 dnaJ homolog subfamily B member 13		Un_AADN03011368	0.52518	565	1038		147	683
AM13	contig217525	RNF2 E3 ubiquitin-protein ligase RING2		Un_AADN03012516	0.512953	469	247		226	4
AM13	contig991773	FAM171A2 hypothetical protein LOC284069 precursor		Un_AADN03012606	0.492063	104	276		894	721
AM13	contig481572			Un_AADN03012746	0.440678	370	194		493	669
AM13	contig682607			Un_AADN03012746	0.442623	329	154		493	669
AM13	contig741354	TUBA3D tubulin alpha-3C/D chain		Un_AADN03012922	0.630137	454	346		1173	1065
AM13	contig278406			Un_AADN03013135	0.417722	29	390		6310	6687
AM13	contig407310			Un_AADN03013390	0.515464	462	391		687	956
AM13	contig802417	TFCP2 alpha-globin transcription factor CP2 isoform 2		Un_AADN03013408	0.602649	185	28		8375	8532
AM13	contig456980	AMPD2 AMP deaminase 2 isoform 3		Un_AADN03013667	0.607143	251	137		3064	2950
AM13	contig334807	GNL1 guanine nucleotide-binding protein-like 1		Un_AADN03014468	0.548387	536	847		628	235
AM13	contig144898			Un_AADN03015414	0.403226	350	536		727	524
AM13	contig102857			Un_AADN03016568	0.454545	14	453		3	446
AM13	contig1055150			Un_AADN03016568	0.422535	11	223		3	215
AM13	contig112699			Un_AADN03016568	0.424528	381	73		3	314
AM13	contig144283			Un_AADN03016568	0.4375	3937	4265		3	344
AM13	contig344764			Un_AADN03016568	0.436782	708	402		3	311
AM13	contig347819			Un_AADN03016568	0.451613	597	301		3	302
AM13	contig419581			Un_AADN03016568	0.402878	330	737		3	413
AM13	contig431643			Un_AADN03016568	0.421875	416	231		3	194
AM13	contig453518			Un_AADN03016568	0.466667	248	24		3	227
AM13	contig55813			Un_AADN03016568	0.459184	467	804		3	344
AM13	contig584698			Un_AADN03016568	0.479167	371	59		3	314
AM13	contig91498			Un_AADN03016568	0.45	223	11		3	212
AM13	contig1040930			Un_AADN03016568	0.426471	21	224		9	212
AM13	contig108727			Un_AADN03016568	0.4	514	1005		9	506
AM13	contig113798			Un_AADN03016568	0.508197	2951	2756		9	212
AM13	contig136227			Un_AADN03016568	0.461538	165	671		9	515
AM13	contig140172			Un_AADN03016568	0.410256	1397	1164		9	242
AM13	contig145234			Un_AADN03016568	0.402597	249	19		9	239
AM13	contig145625			Un_AADN03016568	0.450549	42	508		9	482
AM13	contig156053			Un_AADN03016568	0.441176	1905	1702		9	212
AM13	contig160060			Un_AADN03016568	0.441176	548	345		9	212
AM13	contig183939			Un_AADN03016568	0.411765	740	1214		9	497
AM13	contig197131			Un_AADN03016568	0.405405	375	154		9	230
AM13	contig205035			Un_AADN03016568	0.423077	418	651		9	242
AM13	contig212171			Un_AADN03016568	0.434343	123	619		9	506
AM13	contig212469			Un_AADN03016568	0.402597	438	668		9	239
AM13	contig212937			Un_AADN03016568	0.42953	1115	610		9	515
AM13	contig234804			Un_AADN03016568	0.405405	347	126		9	230
AM13	contig236005			Un_AADN03016568	0.448718	14	247		9	242
AM13	contig256294			Un_AADN03016568	0.465753	307	525		9	227
AM13	contig28945			Un_AADN03016568	0.485294	57	260		9	212
AM13	contig298965			Un_AADN03016568	0.45614	172	2		9	179
AM13	contig322426			Un_AADN03016568	0.490196	719	1209		9	515
AM13	contig324296			Un_AADN03016568	0.464286	835	1331		9	506
AM13	contig324574			Un_AADN03016568	0.4	297	4		9	305
AM13	contig33184			Un_AADN03016568	0.474576	696	872		9	185
AM13	contig333567			Un_AADN03016568	0.451128	553	1055		9	515
AM13	contig341005			Un_AADN03016568	0.408163	551	1020		9	485
AM13	contig343967			Un_AADN03016568	0.457627	357	181		9	185
AM13	contig362496			Un_AADN03016568	0.433962	606	448		9	167
AM13	contig364829			Un_AADN03016568	0.414634	826	581		9	254
AM13	contig366770			Un_AADN03016568	0.509434	209	51		9	167
AM13	contig375895			Un_AADN03016568	0.411348	464	3		9	479
AM13	contig389172			Un_AADN03016568	0.413333	553	784		9	242
AM13	contig418546			Un_AADN03016568	0.432432	507	728		9	230
AM13	contig427475			Un_AADN03016568	0.465517	449	276		9	182
AM13	contig44486			Un_AADN03016568	0.435714	95	1060		9	989
AM13	contig46145			Un_AADN03016568	0.465517	751	924		9	182
AM13	contig490091			Un_AADN03016568	0.405405	311	90		9	230
AM13	contig495136			Un_AADN03016568	0.428571	305	75		9	239
AM13	contig497794			Un_AADN03016568	0.45283	164	6		9	167
AM13	contig519972			Un_AADN03016568	0.405405	365	144		9	230
AM13	contig523395			Un_AADN03016568	0.491525	241	417		9	185
AM13	contig551771			Un_AADN03016568	0.5	519	310		9	218
AM13	contig556124			Un_AADN03016568	0.422535	299	495		9	206
AM13	contig610138			Un_AADN03016568	0.418919	262	41		9	230
AM13	contig631572			Un_AADN03016568	0.485294	360	159		9	212
AM13	contig646440			Un_AADN03016568	0.423913	46	492		9	479
AM13	contig664561			Un_AADN03016568	0.481013	459	223		9	245
AM13	contig678584			Un_AADN03016568	0.482759	204	31		9	182
AM13	contig693550			Un_AADN03016568	0.487179	18	251		9	242
AM13	contig696514			Un_AADN03016568	0.446429	182	15		9	176
AM13	contig714023			Un_AADN03016568	0.426471	212	9		9	212
AM13	contig717826			Un_AADN03016568	0.4375	198	418		9	230
AM13	contig72377			Un_AADN03016568	0.420455	400	681		9	293
AM13	contig819901			Un_AADN03016568	0.416667	307	92		9	224
AM13	contig908107			Un_AADN03016568	0.448276	196	23		9	182
AM13	contig981972			Un_AADN03016568	0.441558	21	251		9	239
AM13	contig162722			Un_AADN03016568	0.465517	426	656		12	242
AM13	contig167753			Un_AADN03016568	0.442623	304	122		12	194
AM13	contig350129			Un_AADN03016568	0.426966	436	155		12	296
AM13	contig372877			Un_AADN03016568	0.425532	208	878		12	692
AM13	contig442317			Un_AADN03016568	0.433962	661	493		12	179
AM13	contig448925			Un_AADN03016568	0.412371	422	99		12	338
AM13	contig576640			Un_AADN03016568	0.477612	295	95		12	212
AM13	contig70391			Un_AADN03016568	0.479452	430	212		12	230
AM13	contig362962			Un_AADN03016568	0.44	3	227		18	242
AM13	contig56002			Un_AADN03016568	0.455556	149	1180		18	1046
AM13	contig56006			Un_AADN03016568	0.472973	626	400		18	242
AM13	contig430423			Un_AADN03016568	0.409836	87	576		21	515
AM13	contig626272			Un_AADN03016568	0.444444	170	9		21	182
AM13	contig423957			Un_AADN03016568	0.453782	3	652		24	686
AM13	contig124903			Un_AADN03016568	0.480769	680	525		27	182
AM13	contig359918			Un_AADN03016568	0.446154	382	578		30	227
AM13	contig650998			Un_AADN03016568	0.407895	7	429		30	461
AM13	contig1055377			Un_AADN03016568	0.4375	193	2		33	224
AM13	contig92743			Un_AADN03016568	0.432624	454	10		33	482
AM13	contig126528			Un_AADN03016568	0.412698	404	216		42	230
AM13	contig149176			Un_AADN03016568	0.422222	115	408		42	341
AM13	contig364696			Un_AADN03016568	0.414141	384	818		48	482
AM13	contig381782			Un_AADN03016568	0.414634	1	657		51	713
AM13	contig55489			Un_AADN03016568	0.491803	233	415		51	233
AM13	contig243607			Un_AADN03016568	0.410714	783	616		60	227
AM13	contig76620			Un_AADN03016568	0.446429	16	184		60	227
AM13	contig102021			Un_AADN03016568	0.454545	289	126		63	230
AM13	contig156408			Un_AADN03016568	0.452055	1535	1086		63	515
AM13	contig209325			Un_AADN03016568	0.40411	814	1258		63	515
AM13	contig357863			Un_AADN03016568	0.490196	1034	896		63	212
AM13	contig444510			Un_AADN03016568	0.435897	154	592		63	506
AM13	contig567740			Un_AADN03016568	0.4	460	26		63	503
AM13	contig57776			Un_AADN03016568	0.448276	186	13		63	236
AM13	contig764776			Un_AADN03016568	0.418182	251	87		63	227
AM13	contig208923			Un_AADN03016568	0.438596	323	153		66	236
AM13	contig224836			Un_AADN03016568	0.423729	1445	1269		66	242
AM13	contig89778			Un_AADN03016568	0.448276	689	862		66	239
AM13	contig96432			Un_AADN03016568	0.43038	60	1036		66	1046
AM13	contig161939			Un_AADN03016568	0.528302	3	161		69	227
AM13	contig317971			Un_AADN03016568	0.40146	1119	678		69	515
AM13	contig573564			Un_AADN03016568	0.42963	3	437		69	506
AM13	contig959862			Un_AADN03016568	0.407407	266	105		69	230
AM13	contig160813			Un_AADN03016568	0.412844	67	684		72	701
AM13	contig512580			Un_AADN03016568	0.477273	76	494		72	506
AM13	contig117911			Un_AADN03016568	0.426667	256	20		87	329
AM13	contig89749			Un_AADN03016568	0.433333	268	642		99	476
AM13	contig881091			Un_AADN03016568	0.428571	6	372		111	479
AM13	contig342744			Un_AADN03016568	0.449438	944	1210		240	506
AM13	contig113873			Un_AADN03016568	0.428571	232	2		252	482
AM13	contig123542			Un_AADN03016568	0.422535	857	645		252	464
AM13	contig252769			Un_AADN03016568	0.4	247	8		264	503
AM13	contig398217			Un_AADN03016568	0.423077	814	581		264	497
AM13	contig634833			Un_AADN03016568	0.464286	63	314		264	515
AM13	contig884194			Un_AADN03016568	0.465753	266	48		264	506
AM13	contig90900			Un_AADN03016568	0.469136	102	344		264	506
AM13	contig175313			Un_AADN03016568	0.4375	241	2		267	506
AM13	contig435164			Un_AADN03016568	0.439024	265	20		270	515
AM13	contig656534			Un_AADN03016568	0.478873	217	5		270	482
AM13	contig234321			Un_AADN03016568	0.411765	4	207		312	515
AM13	contig373765			Un_AADN03016568	0.460317	935	747		327	515
AM13	contig65567			Un_AADN03016568	0.403846	11	166		327	482
AM13	contig470652			Un_AADN03016568	0.455556	48	612		375	968
AM13	contig463184			Un_AADN03016568	0.455882	66	635		387	968
AM13	contig498876			Un_AADN03016568	0.5	7	318		387	701
AM13	contig385592			Un_AADN03016568	0.508065	3	735		390	1122
AM13	contig159194			Un_AADN03016568	0.469136	189	490		402	701
AM13	contig528861			Un_AADN03016568	0.440678	515	293		435	689
AM13	contig134409			Un_AADN03016568	0.580645	23	581		444	1004
AM13	contig371981			Un_AADN03016568	0.434211	6	613		444	1049
AM13	contig54271			Un_AADN03016568	0.457627	1	555		453	1007
AM13	contig230173			Un_AADN03016568	0.415094	57	510		594	1049
AM13	contig456033			Un_AADN03016568	0.408696	101	647		594	1152
AM13	contig72369			Un_AADN03016568	0.514286	4	321		672	989
AM13	contig230392			Un_AADN03016568	0.450704	246	508		786	1049
AM13	contig328664			Un_AADN03016568	0.450704	1195	1455		786	1046
AM13	contig373997			Un_AADN03016568	0.43038	545	281		786	1049
AM13	contig69533			Un_AADN03016568	0.444444	331	95		786	1022
AM13	contig700023			Un_AADN03016568	0.490196	234	437		786	989
AM13	contig78377			Un_AADN03016568	0.408451	110	373		786	1049
AM13	contig945971			Un_AADN03016568	0.430556	290	27		786	1049
AM13	contig1006199			Un_AADN03016568	0.407407	247	86		885	1046
AM13	contig150340			Un_AADN03016568	0.448276	276	114		885	1046
AM13	contig323746			Un_AADN03016568	0.432099	1400	1119		885	1164
AM13	contig505557			Un_AADN03016568	0.454545	378	542		885	1049
AM13	contig55986			Un_AADN03016568	0.4	397	233		885	1049
AM13	contig85597			Un_AADN03016568	0.428571	300	566		885	1152
AM13	contig89078			Un_AADN03016568	0.4	114	278		885	1049
AM13	contig102091			Un_AADN03016568	0.403846	131	286		891	1046
AM13	contig132615			Un_AADN03016568	0.423077	89	244		891	1046
AM13	contig156090			Un_AADN03016568	0.518519	829	668		891	1052
AM13	contig161940			Un_AADN03016568	0.433962	175	333		891	1049
AM13	contig162718			Un_AADN03016568	0.507692	352	122		891	1122
AM13	contig171224			Un_AADN03016568	0.415094	174	332		891	1049
AM13	contig229044			Un_AADN03016568	0.52	249	402		891	1046
AM13	contig250288			Un_AADN03016568	0.415094	223	65		891	1049
AM13	contig359495			Un_AADN03016568	0.415094	700	542		891	1049
AM13	contig56009			Un_AADN03016568	0.538462	40	270		891	1122
AM13	contig571550			Un_AADN03016568	0.490566	241	83		891	1049
AM13	contig582589			Un_AADN03016568	0.425926	133	294		891	1052
AM13	contig662862			Un_AADN03016568	0.423077	179	24		891	1046
AM13	contig72469			Un_AADN03016568	0.471698	216	374		891	1049
AM13	contig735309			Un_AADN03016568	0.5	357	196		891	1052
AM13	contig979484			Un_AADN03016568	0.472727	45	207		891	1052
AM13	contig531355			Un_AADN03016568	0.52	153	4		894	1043
AM13	contig693867			Un_AADN03016568	0.442308	399	244		894	1049
AM13	contig147149			Un_AADN03016568	0.48	284	433		900	1049
AM13	contig161948			Un_AADN03016568	0.509091	34	234		921	1122
AM13	contig123214	MYH7 myosin-7		Un_AADN03016691	0.677656	998	684		776	1090
AM13	contig211450			Un_AADN03017203	0.706897	114	50		467	531
AM13	contig678188	RTL1 retrotransposon-like protein 1		Un_AADN03017473	0.425	17	372		481	125
AM13	contig852392			Un_AADN03017473	0.409091	1	369		907	548
AM13	contig315359	PNPO pyridoxine-5'-phosphate oxidase		Un_AADN03017679	0.538462	559	376		984	801
AM13	contig201732	UBTF nucleolar transcription factor 1 isoform b		Un_AADN03018049	0.550802	281	82		1259	1458
AM13	contig266664			Un_AADN03018779	0.442857	235	7		329	137
AM13	contig51307	PPIL1 peptidyl-prolyl cis-trans isomerase-like 1		Un_AADN03019059	0.554502	619	402		4208	4425
AM13	contig88118	PEG10 retrotransposon-derived protein PEG10 isoform 3		Un_AADN03019706	0.492063	159	380		340	548
AM13	contig362134			Un_AADN03020210	0.433333	414	202		12607	12837
AM13	contig337975	IGLL5 immunoglobulin lambda-like polypeptide 5		Un_AADN03020228	0.5	795	1172		335	706
AM13	contig64020	IGLL5 immunoglobulin lambda-like polypeptide 5		Un_AADN03020342	0.472973	1063	1305		527	760
AM13	contig201734	UBTF nucleolar transcription factor 1 isoform a		Un_AADN03020416	0.598291	430	312		920	1038
AM13	contig589502	UBTF nucleolar transcription factor 1 isoform a		Un_AADN03020416	0.647727	332	199		1863	1996
AM13	contig144988	CHD8 chromodomain-helicase-DNA-binding protein 8 isoform 1		Un_AADN03020819	0.792683	657	926		712	340
AM13	contig120012	METTL17 methyltransferase-like protein 17, mitochondrial isoform 2		Un_AADN03020919	0.553846	194	3		770	1415
AM13	contig723598			Un_AADN03022406	0.604938	19	372		915	553
AM13	contig186743			Un_AADN03022685	0.482759	237	430		2814	2620
AM13	contig157947			Un_AADN03022697	0.424528	338	21		997	680
AM13	contig342962			Un_AADN03022697	0.446043	3	1212		2483	1203
AM13	contig920790	TMEM85 transmembrane protein 85		Un_AADN03022718	0.694215	335	152		669	852
AM13	contig85533	TMEM85 transmembrane protein 85		Un_AADN03022718	0.63871	282	110		850	678
AM13	contig134166	PPP1R10 serine/threonine-protein phosphatase 1 regulatory subunit 10		Un_AADN03023027	0.490909	1807	1571		715	480
AM13	contig31299			Un_AADN03023177	0.419048	642	1033		8797	9183
AM13	contig631756			Un_AADN03023273	0.416667	235	5		450	677
AM13	contig710639	NYNRIN protein NYNRIN		Un_AADN03023273	0.434783	312	88		450	677
AM13	contig449638			Un_AADN03023737	0.403846	212	367		722	567
AM13	contig56510			Un_AADN03023737	0.423077	324	169		722	567
AM13	contig209676			Un_AADN03024459	0.432099	40	288		3568	3323
AM13	contig114316			Un_AADN03024459	0.426667	459	223		3739	3509
AM13	contig452624			Un_AADN03024459	0.424242	21	359		3739	3407
AM13	contig741031			Un_AADN03024730	0.422535	165	440		553	829
AM13	contig472450			Un_AADN03025721	0.465753	321	612		1621	1899
AM13	contig682606			Un_AADN03025721	0.444444	164	3		1639	1800
AM13	contig841235			Un_AADN03025721	0.47619	5	193		1810	1998
AM13	contig741756	RTL1 retrotransposon-like protein 1		Un_AADN03025721	0.407895	283	56		2362	2589
AM13	contig351606	TMEM167B protein kish-B precursor		Un_AADN03026526	0.630435	1052	913		1041	902
AM13	contig754197	SLC27A2 very long-chain acyl-CoA synthetase isoform 2		Un_AADN03026676	0.530864	5	244		3328	2672
AM13	contig619975	SSC5D scavenger receptor cysteine-rich glycoprotein isoform 1		Un_AADN03026770	0.5	221	105		524	658
AM13	contig358279	PSMA5 proteasome subunit alpha type-5 isoform 1		Un_JH375456	0.56	697	558		5485	5624
AM13	contig466707	GPR61 probable G-protein coupled receptor 61		Un_JH375456	0.56	231	11		32569	32349
AM13	contig314732	SENP1 sentrin-specific protease 1		Un_JH375554	0.594595	1648	1449		51653	51852
AM13	contig81152			Un_JH375554	0.559322	1483	1424		78492	78729
AM13	contig03866	COL1A1 collagen alpha-1(I) chain preproprotein		Un_JH375554	0.773585	311	1320		79131	81710
AM13	contig316752	TUBB tubulin beta chain		Un_JH375623	0.889706	244	6		15213	14975
AM13	contig205876	RNF31 RING finger protein 31		Un_JH375631	0.553191	2168	1890		2592	3699
AM13	contig538396	COL3A1 collagen alpha-1(III) chain preproprotein		Un_JH375646	0.612245	487	287		3663	3860
AM13	contig211451	COL1A1 collagen alpha-1(I) chain preproprotein		Un_JH375646	0.612245	746	546		3666	3863
AM13	contig215193	PEG10 retrotransposon-derived protein PEG10 isoform 3		Un_JH375661	0.407407	687	848		5638	5477
AM13	contig43746	DUT deoxyuridine 5'-triphosphate nucleotidohydrolase, mitochondrial isoform 3		Un_JH375661	0.418182	393	773		6451	6085
AM13	contig212582	OXA1L mitochondrial inner membrane protein OXA1L		Un_JH375696	0.521739	494	856		9434	8259
AM13	contig120806	HARBI1 putative nuclease HARBI1		Un_JH375703	0.454545	307	143		3054	2890
[truncated: 221 more rows]
