# Supplementary material for: Initial characterization of the large genome of the salamander Ambystoma mexicanum using shotgun and laser capture chromosome sequencing
Source: Sci Rep. 2015 Nov 10;5:16413. doi: 10.1038/srep16413 (PMC4639759; doi:10.1038/srep16413)
Supplement: Supplementary Table 2 [file srep16413-s3.xlsx]

## Sheet: Sheet1
Supplemental Table 2 - Repetitive elements identified within assembled chromosomes.
							Percent of Assembled			Percent Unique
	Number of Elements			Total Length (bp)			Chromosome			to Salamander
Classification	AM13	AM14		AM13	AM14		AM13	AM14		AM13	AM14
Total interspersed repeats				37268768	26035819		20.7	22.36		19.1	20.59
Retroelements	93809	66438		15121590	10698319		7.81	8.47		6.27	6.76
SINEs	2415	1468		259430	151563		0.12	0.11		0.11	0.1
Penelope	4238	2773		828546	523422		0.43	0.43		0.37	0.37
LINEs	45458	32990	0	7629731	5479359	0	4	4.43	0	3.48	3.85
CRE/SLACS	55	30		8109	4036		0.02	0.01		0.02	0.01
L2/CR1/Rex	18641	12585		2687434	1791357		1.34	1.37		1.21	1.25
R1/LOA/Jockey	101	72		13946	8690		0.02	0.01		0.02	0.01
R2/R4/NeSL	143	94		11105	6942		0	0		0	0
RTE/Bov-B	3698	2556		645451	425153		0.44	0.45		0.4	0.41
L1/CIN4	22160	17162		4179327	3181227		2.15	2.55		1.8	2.15
LTR elements	41698	29207		6403883	4543975		3.26	3.5		2.31	2.44
BEL/Pao	216	146		24257	16700		0	0		0	0
Ty1/Copia	557	398		61476	44673		0.02	0.03		0.02	0.03
Gypsy/DIRS1	29200	20311		4626063	3254126		2.42	2.57		1.6	1.66
Retroviral	10410	7434		1460030	1075353		0.7	0.8		0.6	0.68
DNA transposons	5723	3807		565261	370243		0.37	0.4		0.32	0.35
hobo-Activator	1405	952		137272	86943		0.18	0.18		0.16	0.16
Tc1-IS630-Pogo	131	79		16635	12208		0.01	0.01		0.01	0.01
PiggyBac	7	9		455	743		0	0		0	0
Tourist/Harbinger	2353	1602		218927	150293		0.06	0.07		0.05	0.06
Unclassified	196059	138325		21581917	14967257		12.53	13.5		12.52	13.49
Small RNA	230	181		28787	21007		0.02	0.02		0.01	0.01
Satellites	1542	1134		164048	118830		0.09	0.1		0.06	0.07
Simple repeats	12152	8164		580148	379854		0.28	0.27		0	0
Low complexity	3036	1926		167394	100758		0.07	0.06		0	0
